# Supplementary material for: p38-MAPK-mediated translation regulation during early blastocyst development is required for primitive endoderm differentiation in mice
Source: Commun Biol. 2021 Jun 25;4:788. doi: 10.1038/s42003-021-02290-z (PMC8233355; doi:10.1038/s42003-021-02290-z)
Supplement: Supplementary file 10 — Supplementary Data 1 [file 42003_2021_2290_MOESM10_ESM.xlsx]

## Sheet: Fig.1b
		Source data for Fig. 1b
		Control (DMSO)										p38-MAPK Inhibited (SB220025)
		#	TOTAL NUMBER OF CELLS							Ratio of PrE/Total ICM		#	TOTAL NUMBER OF CELLS							Ratio of PrE/Total ICM
			Embryo	Double Negative	ICM								Embryo	Double Negative	ICM
					Nanog +ve	Gata4 +ve	Nanog/ Gata4 co +ve	PrE	TOTAL						Nanog +ve	Gata4 +ve	Nanog/ Gata4 co +ve	PrE	TOTAL
		1	85	67	9	9	0	9	18	0.5		1	94	76	11	7	0	7	18	0.388889
		2	84	60	15	8	1	8	24	0.333333		2	78	55	12	11	0	11	23	0.478261
		3	101	70	15	16	0	16	31	0.516129		3	77	64	7	6	0	6	13	0.461538
		4	82	48	16	17	1	17	34	0.5		4	81	64	11	6	0	6	17	0.352941
		5	75	59	7	9	0	9	16	0.5625		5	78	58	9	11	0	11	20	0.55
		6	98	72	7	19	0	19	26	0.730769		6	75	57	13	5	0	5	18	0.277778
		7	94	69	7	18	0	18	25	0.72		7	87	68	7	12	0	12	19	0.631579
		8	72	58	7	7	0	7	14	0.5		8	83	65	12	6	0	6	18	0.333333
		9	94	70	11	13	0	13	24	0.541667		9	86	69	10	6	1	6	17	0.352941
		10	83	58	14	10	1	10	25	0.4		10	81	61	6	13	1	13	20	0.65
		11	92	69	10	12	1	12	23	0.521739		11	79	60	9	10	0	10	19	0.526316
		12	83	62	9	12	0	12	21	0.571429		12	81	64	11	6	0	6	17	0.352941
		13	75	51	14	9	1	9	24	0.375		13	63	44	10	7	2	7	19	0.368421
		14	83	60	10	13	0	13	23	0.565217		14	52	41	9	2	0	2	11	0.181818
		15	91	65	14	12	0	12	26	0.461538		15	57	37	13	7	0	7	20	0.35
		16	87	65	16	6	0	6	22	0.272727		16	29	24	4	1	0	1	5	0.2
		17	87	74	5	8	0	8	13	0.615385		17	63	53	6	4	0	4	10	0.4
		18	105	81	8	16	0	16	24	0.666667		18	65	53	7	4	1	4	12	0.333333
		19	103	84	9	10	0	10	19	0.526316		19	72	56	13	2	1	2	16	0.125
		20	75	63	9	2	1	2	12	0.166667		20	87	73	5	9	0	9	14	0.642857
		21	106	81	10	14	1	14	25	0.56		21	83	59	14	7	3	7	24	0.291667
		22										22	71	49	12	10	0	10	22	0.454545
		Average	88.3333	66	10.5714	11.4286	0.333333	11.4286	22.3333	0.505099		Average	73.7273	56.8182	9.59091	6.90909	0.409091	6.90909	16.9091	0.395644

## Sheet: Fig. 1c
		Source data for Fig. 1c
		Control (DMSO)										p38-MAPK Inhibited (SB220025)
		#	TOTAL NUMBER OF CELLS							Ratio of PrE/Total ICM		#	TOTAL NUMBER OF CELLS							Ratio of PrE/Total ICM
			Embryo	Double Negative	ICM								Embryo	Double Negative	ICM
					Nanog +ve	Gata4 +ve	Nanog/ Gata4 co +ve	PrE	TOTAL						Nanog +ve	Gata4 +ve	Nanog/ Gata4 co +ve	PrE	TOTAL
		1	82	67	4	11	0	11	15	0.733333		1	31	25	4	2	0	2	6	0.333333
		2	64	44	9	11	0	11	20	0.55		2	35	30	5	0	0	0	5	0
		3	73	53	9	11	0	11	20	0.55		3	44	36	5	3	0	3	8	0.375
		4	101	84	7	10	0	10	17	0.588235		4	48	41	7	0	0	0	7	0
		5	70	53	7	10	0	10	17	0.588235		5	39	36	3	0	0	0	3	0
		6	86	63	10	13	0	13	23	0.565217		6	42	38	4	0	0	0	4	0
		7	70	51	9	10	0	10	19	0.526316		7	35	31	3	1	0	1	4	0.25
		8	74	57	8	9	0	9	17	0.529412		8	41	33	7	1	0	1	8	0.125
		9	76	59	9	8	0	8	17	0.470588		9	61	51	10	0	0	0	10	0
		10	91	70	9	12	0	12	21	0.571429		10	79	66	11	2	0	2	13	0.153846
		11	89	71	9	9	0	9	18	0.5		11	77	59	16	2	0	2	18	0.111111
		12	68	45	12	11	0	11	23	0.478261		12	70	53	8	9	0	9	17	0.529412
		13	59	46	13	0	0	0	13	0		13	73	54	13	6	0	6	19	0.315789
		14	51	38	7	6	0	6	13	0.461538		14	96	70	10	16	0	16	26	0.615385
		15	67	51	12	4	0	4	16	0.25		15	54	37	13	4	0	4	17	0.235294
		16	96	71	14	11	0	11	25	0.44		16	76	56	11	9	0	9	20	0.45
		17	99	69	17	13	0	13	30	0.433333		17	67	51	7	9	0	9	16	0.5625
		18	76	52	14	10	0	10	24	0.416667		18	82	62	9	11	0	11	20	0.55
		19	64	41	23	0	0	0	23	0		19	66	48	14	4	0	4	18	0.222222
		20	87	52	15	20	0	20	35	0.571429		20	90	64	11	15	0	15	26	0.576923
		21	77	65	6	6	0	6	12	0.5		21	78	59	12	7	0	7	19	0.368421
		22	53	44	6	3	0	3	9	0.333333		22	79	60	16	3	0	3	19	0.157895
		23	20	9	11	0	0	0	11	0		23	65	55	10	0	0	0	10	0
		24	86	69	7	10	0	10	17	0.588235		24	74	67	2	4	1	4	7	0.571429
		25	63	45	10	8	0	8	18	0.444444		25	44	38	5	1	0	1	6	0.166667
		26	70	51	10	6	3	6	19	0.315789		26	67	54	11	2	0	2	13	0.153846
		27	39	30	5	4	0	4	9	0.444444		27	66	59	6	0	1	0	7	0
		28	79	60	12	7	0	7	19	0.368421		28	71	52	13	6	0	6	19	0.315789
		29	60	44	7	6	3	6	16	0.375		29	66	56	10	0	0	0	10	0
		30	80	69	6	5	0	5	11	0.454545		30	53	40	11	2	0	2	13	0.153846
		31	49	40	4	3	2	3	9	0.333333		31	61	48	12	0	1	0	13	0
		32	69	43	14	12	0	12	26	0.461538		32	69	52	11	6	0	6	17	0.352941
		33	77	52	12	11	2	11	25	0.44		33	40	33	7	0	0	0	7	0
		34	67	48	10	9	0	9	19	0.473684		34	69	46	17	4	2	4	23	0.173913
		35	69	56	9	4	0	4	13	0.307692		35	70	42	16	9	3	9	28	0.321429
		36	30	23	5	2	0	2	7	0.285714		36	53	39	7	7	0	7	14	0.5
		37	71	55	13	2	1	2	16	0.125		37	81	56	19	4	2	4	25	0.16
		38	82	62	4	10	6	10	20	0.5		38	57	44	10	3	0	3	13	0.230769
		39	82	59	17	6	0	6	23	0.26087		39
		40	89	68	8	12	1	12	21	0.571429		40
		41	84	68	8	7	1	7	16	0.4375		41
		42	67	50	6	11	0	11	17	0.647059		42
		Average	71.5714	53.5	9.69048	7.92857	0.452381	7.92857	18.0714	0.426001		Average	62.3421	48.4474	9.63158	4	0.263158	4	13.8947	0.237704

## Sheet: Fig. 1d
	Source data for Fig. 1d
		Control (DMSO)		p38-MAPK Inhibited (SB220025)
	N	Volme of blastocoel cavities (in picoliters)	Area of blastocoel cavities (in µm2)	Volme of blastocoel cavities (in picoliters)	Area of blastocoel cavities (in µm2)
	1	407.925	6649.84	650.354	9075.23
	2	912.815	11376.6	221.48	4425.69
	3	445.364	7050.73	170.152	3712.35
	4	523.133	7849.32	254.92	4860.64
	5	434.135	6931.71	434.135	6931.71
	6	485.891	7472.22	88.6739	2404.11
	7	350.26	6007.37	156.289	3507.86
	8	260.321	4929.05	57.4904	1800.89
	9	113.915	2841.05	102.505	2648.02
	10	229.348	4529.89	111.938	2808.07
	11	152.919	3457.26	7.40766	459.422
	12	431.018	6898.49	117.638	2902.61
	13	505.774	7674.7	74.1713	2134.26
	14	362.399	6145.38	30.0885	1169.57
	15	231.161	4553.73	145.864	3350.09
	16	318.59	5639.56	54.4756	1737.37
	17	261.852	4948.36	91.4106	2453.32
	18	325.894	5725.43
	19	547.075	8087.02
	20	379.612	6338.47
	Average	383.97	6255.31	162.882	3316.54

## Sheet: Fig. 1e (DMSO)
									Source data for Fig. 1e (control/DMSO)
									Technical repeat #1																Technical repeat #2
	blastocoel diameter (um2)								Blastocyst area (µm2)																Blastocyst area (µm2)
Time (Hours)	1	2	3	4	5	6	7	8	1	2	3	4	5	6	7	8	9	10	11	12	13	14	15	16	1	2	3	4	5	6	7	8	9	10	11	12	13	14	15	16	Mean	SD
0	63.382	56.395	50.315	59.539	66.577	74.907	54.715	74.967	5466	5648	5284	5163	6628	6079	6659	6083	6083	5348	5632	5139	5551	5442	5458	5035	5652	5478	7084	5808	5160	5581	5024	5417	5342	5096	4901	6150	6651	5673	6796	4718	5705.67	580.1
0.166667	61.166	62.004	50.315	62.83	72.896	74.907	55.172	70.178	5466	5828	5284	5163	6649	5945	6764	6083	6152	5348	5808	5345	5551	5442	5458	5035	5430	5478	7084	5808	5284	5581	5024	5417	5342	5096	4901	6150	6651	5866	6796	4718	5729.6	580.428
0.333333	60.154	53.337	50.315	66.416	71.112	74.907	55.172	70.178	5479	6009	5284	5251	6791	5945	6764	6083	6152	5348	6169	5314	5550	5537	5458	5035	5430	5478	7131	5808	5480	5581	5160	5480	5342	5160	4901	6150	6943	5740	6796	4718	5775.73	604.048
0.5	57.502	53.483	50.315	64.722	71.532	74.907	58.523	70.178	5479	6307	5160	5290	6819	5945	6764	6158	6152	5348	6410	5347	5550	5537	5555	5035	5411	5681	7527	6020	5480	5581	5160	5480	5342	5160	4901	6150	6943	5740	6796	4904	5831.23	640.799
0.666667	57.502	55.349	50.315	65.388	71.532	74.907	58.523	70.178	5479	6573	5160	5441	7033	6152	6764	6284	6152	5508	6579	5435	5382	5709	5555	5160	5411	5681	7554	6020	5480	5581	5160	5544	5342	5160	5157	6150	6943	5740	6994	4904	5895.57	662.449
0.833333	57.502	62.723	52.785	67.462	71.532	78.031	58.523	72.471	5652	6635	5094	5441	7046	6152	7063	6284	6363	5673	6656	5435	5382	5825	5555	5160	5453	5811	7584	6020	5480	5725	5160	5544	5684	5160	5157	6576	7476	6018	7218	4904	6002.2	723.281
1	59.71	63.337	54.91	58.882	71.532	78.031	65.608	77.987	5652	6761	5094	5273	7136	6152	7063	6432	6509	5698	6647	5523	5382	5825	5687	5279	5484	5811	7612	6020	5480	5758	5160	5616	5684	5160	5157	6576	7476	6018	7218	4964	6028.93	733.088
1.16667	59.71	61.391	46.786	59.896	71.532	78.031	65.608	77.987	5422	6882	5094	5273	7324	6444	7110	6432	5882	5698	6751	5523	5500	6100	5687	5279	5484	5811	7637	6152	5616	5758	5348	5616	5684	5272	5157	6576	7476	6018	7218	4964	6052.03	747.661
1.33333	67.413	61.464	55.337	54.037	71.532	78.031	67.046	77.987	5505	6701	5222	5572	7360	6444	7110	6434	5882	5789	6891	5551	5500	6100	5702	5616	5484	5811	7694	6152	5616	5758	5348	5734	5684	5272	5157	6576	7476	6018	7316	4964	6082.5	737.528
1.5	67.413	60.798	53.099	62.794	69.825	80.807	68.986	77.987	5505	6737	5222	5630	7579	6651	7262	6434	5882	6056	7020	5744	5500	6168	5702	5808	5484	6020	7994	6152	5808	5932	5348	5734	5684	5272	5413	6944	7476	6018	7316	5096	6181.17	768.231
1.66667	68.283	64.68	52.595	64.533	64.722	80.807	68.986	77.987	5527	6590	5222	5999	7706	6651	7262	6512	6020	6106	6811	5848	5613	6220	5840	5808	5651	6020	8442	6152	5808	5932	5348	5813	5684	5555	5413	6944	7859	6018	7602	5096	6263.87	811.421
1.83333	64.064	67.386	57.271	69.413	75.572	80.807	68.986	80.808	5553	6572	5284	5999	7706	6651	7304	6785	6020	6106	6707	5848	5613	6220	5840	6020	5718	6152	8487	6434	5808	5932	5348	5813	5944	5673	5413	6944	7774	6444	7606	5222	6319.07	792.084
2	52.995	70.013	60.093	71.021	75.933	80.807	74.577	80.808	5211	6893	5284	6061	7747	6724	7410	6866	6020	6413	6671	5848	5613	6457	5851	6020	5718	6152	8487	6434	6083	6056	5544	5813	5944	5937	5413	7084	7774	6444	7606	5222	6374.53	809.199
2.16667	55.68	71.336	60.093	72.694	76.806	85.075	74.577	85.703	5194	6898	5478	6061	7844	6724	7461	6866	6020	6413	6492	5869	5706	6457	6107	5734	5791	6292	8487	6796	6083	6179	5544	5813	5944	6079	5413	7084	7774	6444	7606	5616	6433.03	780.473
2.33333	55.68	72.003	64.308	72.694	50.004	85.075	78.457	85.703	5194	7087	5478	6149	5768	6724	7461	6866	6158	6413	6492	6092	5804	6648	6107	5681	5791	6292	8538	6796	6083	6179	5544	5821	5944	6079	5610	7084	7774	6444	8074	5616	6418.87	766.928
2.5	60.836	76.012	64.308	72.694	57.581	85.075	78.457	85.703	5206	6953	5478	6149	6040	6724	7539	7174	6158	6510	6492	6092	5804	6737	6133	5480	5791	5882	8694	6796	6083	6224	5544	5821	6923	6088	5610	7084	8248	6444	8191	5616	6489.47	826.172
2.66667	60.836	75.36	64.308	77.943	54.861	85.075	75.203	77.156	5267	7103	5616	6362	6081	6724	7469	6948	6444	6277	6392	6133	5804	6737	6174	5480	5845	5284	8697	6796	6083	6703	5812	5830	6923	6088	5610	7296	8248	6444	8206	5616	6506.67	834.777
2.83333	63.058	72.012	64.308	77.943	63.516	85.075	75.519	77.156	5281	6490	5616	6362	6300	6724	7469	6948	6444	6302	6392	6133	5965	6856	6238	5555	5845	5284	8294	6796	6376	6732	5812	5830	6923	6088	5610	7296	8495	6714	8206	5616	6520.83	804.106
3	63.058	71.383	64.308	77.943	63.516	85.075	75.519	67.119	5334	6490	5616	6547	6267	6866	7469	5957	6444	6187	6392	6319	5965	6925	6238	5610	5908	5284	8432	6796	6376	6732	5812	5858	6923	6224	6088	7296	8495	6714	8539	5616	6543.23	823.495
3.16667	63.058	66.72	64.308	80.777	61.756	85.075	75.519	67.119	5441	6537	5882	6547	6514	6866	7605	5957	6444	5710	6392	6319	6081	6925	6314	5673	5908	5284	8432	7100	6376	6876	5812	5858	6923	6224	6088	7296	7934	6714	8491	6088	6570.87	771.447
3.33333	63.058	63.924	64.308	80.777	66.939	85.075	80.189	67.119	5441	6527	5882	6657	6588	6866	7663	5957	6088	5309	6392	6440	6081	7220	6314	6020	5908	5408	8499	7100	6444	7008	6224	6292	7477	6224	6363	7701	7934	6714	8556	6088	6638.03	822.043
3.5	64.846	65.906	64.308	80.777	69.141	86.946	80.189	67.119	5587	6158	6092	7011	6536	7626	7759	6092	6088	5329	6392	6431	6340	7220	6314	6020	5908	5408	8499	7232	6444	7223	6224	6324	7477	6512	5736	7701	7934	6943	8556	6088	6698.67	848.776
3.66667	64.846	68.55	67.758	80.777	71.009	86.946	82.111	67.119	5612	6438	6092	7036	6646	7626	7778	6092	6278	5503	6279	6490	6340	6789	6314	6020	5908	5408	8616	6668	6724	7088	6224	6117	8092	6512	5736	7701	8098	7235	8577	6088	6729.37	870.291
3.83333	64.846	65.245	67.758	80.777	70.317	86.946	84.855	67.119	5875	6462	6152	7106	6815	7643	7939	6092	6426	5503	6253	6490	6340	6610	6377	6083	5908	5408	8851	5676	6724	7159	6224	6486	8092	6512	5736	7701	8098	7303	8655	6154	6751.53	903.608
4	70.214	64.584	73.091	84.992	70.364	86.946	84.855	67.119	5893	6547	6298	7106	7031	7807	7939	6092	6284	5503	6341	6910	6340	6610	6377	6083	5962	5882	8829	5676	6796	7301	6582	6486	8190	6785	5736	7847	8098	7455	8578	6185	6829.47	889.923
4.16667	70.214	71.156	73.348	84.992	74.577	86.946	84.855	67.119	5893	6614	6298	7500	7140	7807	8111	6092	6586	5690	6341	6487	6331	6610	6704	6434	6100	5882	8907	5676	7022	7308	6582	6363	8269	6785	5736	7762	8412	7604	8576	6569	6905.83	906.767
4.33333	70.889	65.49	73.904	84.992	73.424	91.187	84.855	70.235	6001	6693	6512	7508	7140	7726	8111	6092	6213	5894	6337	6383	5972	6793	6704	6584	6100	5882	8976	5812	7724	7447	6582	6363	8737	6785	5736	7762	8412	7632	8576	6623	6954.87	944.269
4.5	70.889	66.309	78.259	70.434	75.381	91.187	85.109	74.431	6001	6803	6651	6802	7171	7778	8277	6092	6213	6074	6337	6383	5972	6855	6704	6584	6100	6152	9035	6088	7710	7746	6582	6398	9058	6943	5736	7762	8412	7874	8756	6623	7016.87	967.244
4.66667	74.303	66.83	77.454	72.336	74.536	91.187	85.109	74.431	6342	6401	6724	6802	7205	7754	8277	6298	6213	6210	6335	6461	5972	6932	6888	6584	6100	6152	9149	6224	7744	7667	7174	6382	9058	6943	6020	7762	8738	7888	9124	6623	7079.6	981.045
4.83333	74.303	66.83	71.336	72.336	80.072	91.187	85.109	78.262	6342	6383	6158	6914	7206	7926	8341	6298	6509	6269	6335	6461	5972	6965	6888	6714	6324	6152	8977	6224	7932	7638	7174	6382	8890	7393	6020	7762	8738	7980	9124	6623	7104.2	969.889
5	74.303	70.206	70.358	74.003	77.069	94.236	85.109	78.262	6526	6384	6083	6914	7381	7726	9001	6298	6509	6361	6618	6461	5972	7030	6915	6714	6324	6152	9042	6224	7932	7465	7174	6382	8743	7393	6020	8016	9072	8040	9124	6773	7162.7	1008.56
5.16667	77.597	66.54	72.621	73.182	76.875	94.236	85.109	78.262	6526	6411	6221	7069	7449	7745	9001	6376	6640	6564	7018	6461	5917	7391	6814	7020	6324	6584	9248	6224	8665	7431	7389	6372	8715	7393	6020	8016	9072	8064	9636	6814	7272.7	1052.11
5.33333	77.597	69.592	72.311	73.182	80.139	91.07	84.267	78.262	6736	6513	6298	7069	7513	7820	8172	6376	6640	6564	7018	6461	5917	7446	7139	7020	6395	6584	9291	6434	8665	7348	7389	6508	9018	7393	6292	8016	9072	9125	9679	6814	7343.87	1048.52
5.5	77.597	67.383	74.848	74.812	82.895	91.07	90.453	78.262	6822	6450	6509	7442	7513	7939	8100	6584	7166	6570	6919	6480	5917	7506	7218	7020	6661	6752	9291	6434	7643	6942	7400	6508	9018	7393	6292	8016	9184	8569	9782	6820	7348	979.787
5.66667	81.855	73.348	75.053	74.812	83.245	91.07	72.679	78.262	7077	6450	6509	7442	7513	8148	6797	6584	6509	6604	6749	6582	6084	7622	7204	7089	6661	5881	9587	6584	7643	6942	7400	6825	9018	6724	6292	8016	9238	8569	10562	6960	7312.53	1095.98
5.83333	81.855	66.108	73.376	80.799	84.267	91.07	69.758	78.262	7252	7047	6584	7442	7597	8212	6582	6584	6925	6766	6749	6630	6113	7605	7121	7020	6746	5881	9478	6943	7710	6942	7400	6825	9018	6724	6432	8016	9711	9113	9367	7007	7370.73	1013.75
6	81.855	69.477	76.739	80.799	84.327	91.07	69.758	78.262	7379	7047	6584	7442	7795	9245	6640	6785	7085	6826	6828	6704	6113	7605	7086	7020	6746	5881	9585	6943	7710	7048	7400	6880	9577	6724	6432	8309	9711	9113	9491	7069	7479.43	1096.69
6.16667	84.31	71.802	79.694	77.155	84.404	90.806	70.174	78.262	7379	7469	6584	7516	7896	9148	6651	6785	7219	6638	6828	6739	6276	7732	7065	6866	6842	5813	9811	6943	7972	7344	7400	6856	9577	6724	6796	8159	9711	9346	9548	7151	7550.6	1103.43
6.33333	85.615	72.308	78.982	74.857	86.134	86.42	70.174	81.394	7728	7633	6584	7767	7886	8097	6785	6948	7916	6638	6828	6939	6276	7708	7065	6866	6824	5813	9329	6943	8416	7404	7400	7133	9577	6724	6796	8159	9973	9346	9548	7266	7601.63	1048.24
6.5	84.772	75.642	80.975	73.904	79.755	86.42	73.735	81.394	7621	7699	6943	7876	7796	8097	7022	6948	7754	6638	6791	6939	6360	7725	7290	6866	6824	5862	9377	6943	8507	7404	7400	7072	9577	6724	7156	8159	10032	8927	9661	7223	7631.57	1013.67
6.66667	86.523	74.057	80.512	75.298	84.164	85.793	73.735	81.394	8130	7807	6943	7887	7800	8403	7022	7100	8021	6638	6791	7004	6360	7784	7329	6866	6999	5862	9656	6943	8500	7544	7400	7433	9577	6724	7156	8159	10156	8814	10242	7233	7733.9	1072.61
6.83333	86.523	76.643	81.718	79.109	83.333	80.62	72.569	81.394	8196	7884	6943	7887	7800	8431	7400	7100	8261	6699	6791	6958	6360	7784	7505	6866	6999	5862	9928	7148	8583	7544	7400	7433	9927	6724	7156	8732	10404	8883	10633	7854	7860.3	1158.59
7	82.937	74.156	83.216	79.109	84.1	81.761	72.569	85.51	8505	8016	6943	7896	7908	8726	7389	7100	8404	6937	6497	6958	6360	7972	7969	6866	6999	5990	9411	7148	8674	7544	7696	7585	10000	7020	7156	8732	10437	9071	9759	7854	7898.67	1082.08
7.16667	87.591	71.694	84.119	79.109	79.744	81.761	75.2	85.51	8482	8224	6943	8276	7863	8726	7389	7156	8232	6814	6619	6984	6667	7972	7986	6866	7039	6593	9411	7265	8674	7601	7696	7588	10154	7020	7556	8732	10559	9314	9878	7873	7986.33	1059.06
7.33333	87.591	68.573	82.586	79.109	80.36	77.333	76.012	87.573	8643	7581	7320	8751	8046	8726	7548	7156	8748	6872	6619	6984	6681	8006	7807	6866	7039	6747	9473	7287	8756	7475	7696	7588	10681	7020	7556	8732	10559	9314	10090	7775	8052.67	1114.9
7.5	80.777	72.85	85.997	80.708	82.024	83.546	74.955	87.573	8080	7703	7320	8909	8046	8945	7548	7156	8888	6872	6619	7023	6681	8067	8957	6866	7163	6845	9854	7260	8654	7508	7696	7497	10681	7020	7556	8732	10679	9166	10090	7775	8109.8	1143.02
7.66667	79.612	73.288	82.605	80.708	82.03	80.92	74.955	87.573	8193	7856	7320	8909	8328	8023	7774	7156	8766	6994	6643	7352	6681	8067	8531	7089	7163	6845	10105	7938	8678	7561	7696	7505	10869	7020	7944	8732	10772	9256	11078	7775	8194.47	1195.18
7.83333	78.811	75.431	85.873	80.708	84.675	80.92	78.726	87.573	8183	8268	7482	9069	8714	8311	7774	7551	9124	7389	6693	7417	6956	8223	8655	7089	7433	7142	10105	7938	8835	7561	7944	7420	10625	7156	8021	8732	10189	9463	9652	7773	8261.8	1002.39
8	78.811	76.693	88.255	80.708	87.686	82.54	78.726	87.573	8183	8248	7482	9180	9010	8311	7696	7551	8793	7442	6719	7417	6956	8276	8774	7089	7433	7120	10105	7972	8805	7790	7944	7420	10759	7156	8329	5480	10111	8785	9747	7773	8160.77	1104.43
8.16667	82.008	75.731	89.455	80.708	78.737	86.023	74.955	87.573	8437	8519	7622	9664	8297	8311	7696	7551	9153	7595	6945	7417	6956	8396	8850	7089	7497	7120	10210	7972	8753	7790	7944	7420	10759	7482	8586	5480	10111	8785	9747	7899	8234	1105.93
8.33333	84.559	75.265	90.247	82.022	80.669	83.78	74.482	87.573	8615	8895	7622	9664	8418	8311	7934	7859	8699	7749	6808	7417	7052	8498	9131	7089	7497	7228	10344	8469	8807	7357	7944	7540	10924	7482	8586	5740	10184	8780	9790	7896	8309.87	1109.75
8.5	85.665	73.251	90.247	82.022	81.402	83.397	76.461	87.573	8708	8083	7622	9664	8418	8448	7934	7859	9337	8315	6808	7589	7052	8498	9147	7089	7497	7066	10676	8358	8804	7357	7944	7573	10924	8236	8586	5740	10554	8829	10134	7943	8391.97	1163.76
8.66667	85.665	81.216	90.247	82.022	84.732	83.397	76.461	87.573	8649	8260	7859	9909	8641	8526	8248	7859	9445	8339	6790	7589	7052	8665	9495	7089	7497	7066	10834	8358	8905	7164	8098	7728	11132	8236	8586	5740	10623	8954	10565	7943	8488.57	1234.76
8.83333	85.665	79.56	96.042	77.371	86.744	83.397	79.981	87.573	8668	8358	7859	9443	8973	8849	8248	7944	9160	8850	7094	7589	7551	8665	8413	7089	7706	7032	10514	8384	9102	7164	8098	8378	10960	8236	8586	6150	10648	9212	9473	8155	8512.13	1052.26
9	85.041	82.508	96.042	77.371	81.554	83.397	74.955	87.573	8952	8747	7859	9443	9009	8688	8248	7944	9434	7477	7084	8096	7551	8665	8705	7089	7706	7032	10704	8925	8650	7164	8098	8378	10960	8672	8672	6150	10673	8608	9550	8155	8530.03	1072.33
9.16667	89.455	80.719	96.042	80.994	81.851	83.397	74.955	87.573	8957	8684	7859	9574	9121	8797	8248	7944	9263	7477	7334	8096	7638	8665	8912	7089	7774	7222	9682	8966	8701	7357	8098	8378	11352	8838	8672	6150	11041	8608	9550	8422	8576.07	1050.16
9.33333	80.514	82.884	93.868	80.994	78.534	88.267	83.44	91.022	9186	8911	8098	9662	7935	8972	8586	8021	9387	7311	7334	8096	7638	8815	9216	7089	7774	7379	10188	7675	8920	7551	8098	8378	11352	8665	8820	6564	11041	8712	9595	8422	8606.8	1061.29
9.5	80.016	83.6	93.868	80.994	79.969	83.397	83.44	91.022	8768	8759	8098	9662	8224	7482	8586	9001	9377	7320	7249	8149	7638	8871	9449	7089	7851	7379	9778	7675	9311	7551	8098	9066	11186	9157	9088	6564	11041	8712	10071	8396	8648.63	1073.64
9.66667	84.959	81.946	93.868	80.369	84.201	83.397	83.44	91.022	9029	9042	8422	9872	8404	8077	8586	9001	9407	7209	7358	7751	8174	8871	8502	7089	7851	7394	9450	7764	9288	7666	8098	8366	10830	9210	9088	6564	11416	8899	10489	8539	8683.97	1057.69
9.83333	84.959	78.638	93.868	85.834	82.327	83.397	83.44	91.022	9082	8276	8422	9872	8551	8127	8586	9001	9504	7318	7362	7751	8174	9083	8589	7089	7922	6920	9846	7795	9332	7692	8098	8401	10720	9590	10207	6564	11416	9045	10489	8575	8740.4	1120.91
10	81.345	76.571	93.868	85.834	85.544	85.609	83.44	91.022	9228	8348	8422	9872	8818	8157	8744	9176	9564	7699	7439	7751	8167	9328	8677	7089	7922	6920	9647	7978	9415	7692	8412	8476	10406	9835	10261	6564	11878	9321	10630	8768	8836.77	1139.15
10.1667	81.345	78.805	93.868	86.923	85.375	87.646	83.44	91.022	9246	8567	8422	9872	8818	8157	8744	9507	9673	7699	7458	7751	8167	9418	8807	7174	7922	7065	10267	8140	9353	7717	8187	8538	10406	10056	10339	7084	11708	9399	10630	8901	8927.7	1113.43
10.3333	84.007	76.806	93.868	86.923	86.083	87.646	84.874	91.022	8765	8700	8906	10007	9207	8181	8744	9689	9841	7758	7577	7873	8167	9418	9484	7174	7922	7135	10372	8449	9383	7711	8187	8678	10425	10532	10799	7084	10996	9474	10658	9038	9032.43	1095.76
10.5	83.793	76.012	96.841	80.28	89.373	87.646	84.874	91.022	8875	8380	8906	9737	8842	8181	8992	9689	10370	8092	7679	7873	8475	9575	9746	7174	7922	7169	10067	8394	9334	7711	8187	8731	11553	10520	10911	7084	11073	8822	10806	9056	9085.5	1160.36
10.6667	90.406	76.771	96.841	87.648	86.677	87.646	84.874	91.022	8997	8777	8906	9737	8097	8255	8992	9594	10410	8107	7679	7903	8476	9575	9874	7174	8504	7169	10301	8394	9292	7711	8187	8731	11312	9682	10911	7304	11571	8844	10631	8674	9080.33	1132.13
10.8333	84.926	66.51	101.145	86.923	84.698	89.492	84.874	91.022	9728	8861	9001	9828	8668	8374	9500	9594	10558	8287	7934	7903	9044	10010	8944	7174	8504	7092	10548	8985	9507	7752	8250	8805	11312	9960	11037	7304	11590	9011	10894	8784	9243.97	1134.69
11	82.227	60.7	98.793	89.604	88.494	89.492	90.632	91.022	9373	8929	9001	9828	9219	8876	9500	9689	10648	8560	7934	8035	9316	10010	9736	7174	8646	7092	10085	8332	9707	7752	8250	9017	11230	9141	11037	7304	11740	9350	10299	9100	9282.87	1074.7
11.1667	82.879	73.518	98.793	89.554	89.149	89.492	90.632	91.022	9379	9635	9001	9879	9315	8835	9500	9778	10482	8208	7996	8035	9316	10631	9736	7240	8646	7242	10085	8366	9120	7752	8250	9017	11247	9141	11693	7304	11074	9380	10612	9087	9316.4	1095.13
11.3333	86.523	73.106	98.793	90.64	89.149	89.492	90.632	91.022	8772	9052	9001	9879	9392	8914	9500	10130	10482	8208	7055	8035	9316	10631	10189	7240	8755	7242	9567	8354	9364	7752	8250	9057	11247	9141	11677	7304	10975	9380	11224	9087	9289.4	1174.84
11.5	85.716	72.74	98.793	92.784	93.927	89.492	90.632	91.022	8985	9152	9594	10050	9711	8986	10029	10130	10600	8379	7388	8264	9632	10668	8875	7240	8755	7191	9595	8405	9704	7721	8250	9243	11263	9370	11105	7304	10975	9608	11224	9087	9366.43	1119.46
11.6667	86.396	71.52	103.942	93.526	93.927	89.492	90.632	98.082	9200	7897	9594	10050	9761	8986	10029	10130	10660	8503	7764	8303	9700	10706	9334	7240	8755	7191	10007	8557	9601	7721	8250	9392	11263	9370	11105	7304	10973	9099	10633	9087	9355.83	1098.37
11.8333	88.549	75.478	103.942	93.526	90.777	95.224	90.632	96.519	9210	7968	9856	10167	9978	9004	10650	10029	8530	7996	7791	8303	9700	10706	9636	7240	9349	7310	10369	8650	9673	7971	8250	9392	11263	9664	11303	7304	11579	9199	10441	9330	9410.7	1141.95
12	88.806	72.749	103.942	93.526	90.777	93.744	92.925	96.519	9548	8054	9856	10167	9986	9134	10650	10029	8676	8117	7293	8338	9305	10859	9955	7240	9349	7482	10163	8773	9684	7971	8250	9460	11263	9664	11303	7701	11681	9602	10748	9463	9475.8	1138.85
12.1667	87.5	72.691	103.942	96.148	87.648	93.744	92.925	96.519	9643	8467	9856	10516	9262	9196	10650	10029	8837	8357	7306	8439	9305	10972	10043	7174	9349	6871	9680	8975	9684	7971	8250	9460	11326	10408	11287	7701	10863	9170	10894	9314	9461.03	1129.69
12.3333	87.5	72.151	103.942	96.148	87.648	93.744	94.81	96.519	9290	8622	9856	10516	9536	9228	11128	10029	9079	8352	7593	8439	9305	10972	10281	7174	9469	6871	10241	8830	9684	7847	8341	9144	11632	10408	11117	7701	10914	9393	11239	9314	9534.33	1170.62
12.5	85.418	72.694	105.679	95.354	89.448	93.744	94.81	96.519	8995	8665	9856	10516	9589	9195	11128	10029	9622	8602	7767	8439	9485	11066	10444	7482	10193	7324	8712	8970	9719	7875	8341	9142	11119	10408	11319	8005	10914	7289	11239	9404	9501	1173.04
12.6667	82.219	72.031	105.679	88.01	89.448	93.744	94.81	96.519	9175	8746	9856	8526	9622	8259	11128	10029	9671	8594	7668	8700	9625	11363	10901	7482	10193	7787	8814	9006	9719	8015	8341	9352	11465	10574	11392	8005	11144	6863	11706	9404	9510.07	1268.77
12.8333	87.752	75.83	105.679	88.01	87.496	93.744	94.763	101.607	9360	9196	10960	8369	9967	8259	11316	10130	9840	8542	7571	8700	9625	11363	10780	7482	10193	7787	9103	9317	9719	7963	8341	9631	11912	10651	11376	8005	11144	6863	10354	9633	9587.63	1272.77
13	84.31	74.506	105.679	88.01	87.496	93.744	99.476	101.607	9822	8789	10960	8858	10270	8293	11316	10130	10082	8519	7675	8700	9625	11363	8745	7482	10607	7759	9780	8858	9719	7963	8341	9631	11912	11031	11449	8005	11270	7001	10525	9744	9613.37	1287.09
13.1667	86.559	80.069	110.105	88.01	89.214	95.78	99.476	101.607	8822	8874	10960	8858	9541	8293	11402	10484	9998	7599	7675	8915	9625	11395	8796	7482	10607	8086	10375	8882	9678	7963	8503	9661	11812	11150	11314	8005	11324	7358	10664	9744	9595.33	1297.68
13.3333	87.397	80.1	110.105	88.01	89.604	95.78	99.342	101.607	9103	8847	10960	8949	10076	8336	11402	10484	8154	7520	7659	8915	9694	11395	8869	7482	10567	7802	10470	9060	9678	7977	7776	9153	11812	10713	11194	8005	11923	7358	10897	9744	9557.2	1350.35
13.5	87.032	80.139	110.105	88.023	87.727	95.78	99.36	101.607	9572	9066	11304	9066	10303	8560	11684	10484	8697	7565	6899	8647	9694	11751	8941	7482	10567	7802	10883	9309	9672	7977	7776	9153	11948	10654	11305	8005	11909	7320	11632	9952	9677.37	1458.55
13.6667	82.319	80.022	116.943	88.023	89.889	95.78	99.36	101.607	9385	9336	11304	8999	10636	8678	11684	10484	8852	7717	7029	8647	9990	11751	9746	7628	10743	7802	10463	9453	9683	7977	7944	9236	12396	10308	11305	8324	11642	7320	12045	9952	9762.9	1442.91
13.8333	81.808	79.68	115.61	88.023	88.413	94.3	102.556	101.607	9249	9478	11881	9061	10539	8617	11684	10580	9034	7711	7155	8647	9526	11790	9337	7628	10743	8144	10493	9566	8586	7977	7944	9236	12396	10154	11584	8324	11642	7639	12045	10248	9768.87	1457.11
14	88.07	80.851	111.351	89.333	89.308	94.3	102.556	101.607	9605	9039	11604	9275	10746	8909	11774	10580	9057	7986	7748	8661	9609	11790	9438	7628	10980	8201	10948	9176	8669	8168	8098	9391	11987	10188	11854	8324	11618	7921	11832	10504	9852.73	1369.84
14.1667	88.07	78.474	108.427	89.333	85.427	94.3	102.556	101.607	9612	9415	11604	9275	9633	8888	11774	10580	9250	8037	8071	8661	9684	11862	9895	7551	10064	7871	9524	9260	9189	8168	8098	9267	11987	10188	12011	8492	11683	7921	11658	9793	9777.23	1298.4
14.3333	88.07	82.119	104.309	90.669	84.698	94.3	102.556	103.581	9753	8771	10400	9375	10517	9418	11958	10580	9244	8280	6819	8661	9858	11862	9731	7551	10064	8037	9903	9330	9310	8168	8098	9223	11987	10373	11052	8492	10726	8312	11658	9793	9721.83	1237.82
14.5	87.523	80.413	58.485	90.669	87.066	96.536	102.556	103.581	9981	8788	6584	9375	9844	9459	12160	10580	9620	8329	6874	8682	9909	11862	9829	7464	10064	7345	10146	9333	9977	8286	7859	9223	12226	10373	11052	8576	10022	8450	12090	9793	9627.73	1399.34
14.6667	88.041	80.889	67.886	89.356	87.066	96.337	103.387	103.581	10169	9157	6512	10068	10136	9638	12160	10660	9617	7978	7206	8682	9956	11835	8320	7464	10456	7677	10325	9489	10098	8286	7859	9299	12463	10370	11381	8576	10022	8396	12112	9750	9693.13	1437.01
14.8333	83.086	80.277	67.886	91.642	86.474	96.337	107.631	103.581	9633	9204	6376	10068	10711	9719	12374	10660	9701	8549	7225	8682	10237	10805	8787	7389	10456	7970	10445	9649	10172	8337	8021	9612	12463	10370	11890	8576	10022	8876	12210	9789	9785.6	1397.41
15	80.189	82.852	72.4	91.642	87.496	94.49	107.631	103.581	9725	9244	6668	10155	10755	8531	12374	10660	10116	8022	6895	8708	10204	10805	8596	7389	10621	7970	11156	9688	10257	8442	8021	8927	12463	9993	11890	8576	9947	8876	11662	9949	9729.17	1432.38
15.1667	80.568	80.554	79.067	91.642	84.38	94.49	107.631	106.892	10712	9309	6868	10237	9351	8637	12374	11128	8452	8060	7069	8708	10204	11006	8938	7464	10621	8158	11489	9039	9644	8504	8021	8927	12346	9843	11647	8993	10307	9724	11076	9949	9710.67	1380.2
15.3333	79.627	82.873	79.067	91.642	84.38	95.417	107.631	106.892	9430	9433	7482	10341	9660	8635	12560	11128	8578	8046	7196	8708	10204	11068	8967	7464	10735	8274	10861	9121	9777	8504	8021	8987	12346	9843	11624	8993	10572	9912	11866	9949	9760	1343.47
15.5	80.025	86.559	81.35	91.642	86.083	92.638	107.631	106.892	9840	9505	7482	10537	9977	8060	12560	11128	8906	7588	7536	8708	10204	11201	8979	7464	10735	8273	9802	9278	9940	8523	8021	8987	12750	10078	11708	9578	10600	10412	11814	10002	9823.03	1373.69
15.6667	82.683	83.429	81.35	91.642	84.984	92.638	110.685	106.892	9683	9219	7476	10537	10224	8145	12664	11128	9074	7542	7722	8708	10504	11674	8925	7464	10072	8273	9931	9376	9940	8556	8021	9552	12750	9847	11708	9578	10778	8669	11938	10093	9809.53	1397.68
15.8333	80.909	76.745	82.046	96.922	81.402	92.638	110.685	106.892	9691	9572	7320	10617	10740	8181	13166	11128	9440	7726	7967	8708	10504	11725	8047	7464	10072	8262	10825	8721	10138	8797	8021	9552	12750	9847	12646	9578	10852	8617	11328	10093	9887	1495.85
16	80.562	75.854	82.046	96.922	82.011	92.638	113.204	109.895	9386	9834	7320	10709	10141	8329	13166	11516	9244	7778	8020	8708	10504	11813	8281	7464	10072	8605	10778	8831	10299	8797	8021	9552	13181	9847	12371	9578	10898	8916	11417	10132	9934.1	1486.57
16.1667	85.605	70.711	82.046	96.922	82.763	92.638	107.433	109.895	9366	9674	7628	10701	10346	8335	12372	11128	10041	7778	8147	8626	10504	11813	8134	7464	10072	8618	10778	9082	10357	8797	8021	9820	12814	10151	12413	9578	11513	9172	11168	10132	9968.6	1377.67
16.3333	83.433	72.862	82.046	96.667	81.104	96.134	106.918	109.895	9622	9771	7628	11046	10429	8458	12372	11128	10186	7930	8279	8626	10665	11813	8424	7464	10163	8245	11669	9233	10357	8899	8096	9820	12814	10045	12167	9578	11513	9642	11168	9589	10042.6	1369.93
16.5	83.199	73.336	81.104	96.667	80.236	96.134	112.079	109.895	9486	9453	7696	11215	10715	8778	12372	11128	9646	8337	7819	8626	11005	11813	8474	7464	10163	8245	11707	9482	10310	8862	7696	9998	12724	10171	12167	9578	11555	10002	11168	9589	10076.1	1368.61
16.6667	81.905	72.743	86.371	96.667	85.255	96.134	112.079	109.371	9182	9718	7696	11215	11010	9176	12664	11128	7590	8283	8221	9183	11002	11909	8265	7464	10197	8396	9471	9412	9970	8967	8016	9629	12724	10579	12662	9578	11555	10472	11540	9589	10032.8	1442.92
16.8333	82.38	72.716	86.371	96.667	89.109	97.473	113.617	95.084	9900	9129	8250	11322	11381	9586	12664	10130	8044	8499	8235	9183	10757	11909	8397	7540	10478	7760	9408	9400	10114	9045	8016	9681	12767	10872	12662	9578	11588	9207	12352	8389	10022.9	1475.87
17	88.023	77.083	89.968	97.875	85.255	97.473	113.296	95.084	10321	9294	8250	11497	10720	9586	12664	10130	8181	8119	8277	9183	10757	11909	8341	7540	10815	7893	9455	9400	10000	9372	7944	9960	13025	10872	12591	9578	11872	9207	11690	8389	10044.9	1456.53
17.1667	89.315	77.014	89.968	92.542	85.075	97.473	109.473	95.084	10393	9309	8250	11887	11129	9808	12664	9594	8626	8958	7478	8683	10853	11987	8913	7380	11170	8017	9727	9400	10310	9189	7944	9315	13025	11062	12570	9578	11191	9188	11690	8389	10078.4	1461.95
17.3333	86.683	76.292	89.968	97.875	85.075	100	110.244	95.084	8844	9574	8492	11887	11250	9905	12664	9594	8928	8765	7529	8636	11401	11987	8893	7380	10676	8108	9845	9358	10517	9321	8098	9419	12793	11062	12570	8992	11191	9544	11820	8389	10065.1	1454.4
17.5	84.624	80.147	89.968	98.342	85.075	101.834	110.244	95.084	9589	9574	8492	11953	11356	10020	12664	9594	9252	8796	7600	8636	11401	12071	9060	7380	10745	8090	10327	9391	10558	9379	8098	9559	12793	11062	12570	8992	11191	9647	11248	8389	10133.3	1409.37
17.6667	91	77.379	92.631	98.342	88.187	104.267	102.745	95.084	9871	9896	8492	12077	11915	10061	10377	9594	9523	8950	8157	8694	11695	12071	8834	7380	10651	8090	10982	9456	10693	9562	8098	9933	12783	10796	13267	8992	11191	9989	11625	8007	10207.5	1394.8
17.8333	92.229	77.746	92.631	92.207	86.023	104.267	87.356	95.084	9866	9701	8492	10856	12086	10132	8904	9594	9761	9221	8240	8694	11722	12071	8980	7380	10630	8259	11215	9702	10693	9517	8098	9566	12380	11003	12754	8992	11273	10832	11625	7931	10156.4	1320.07
18	90.124	77.405	92.631	95.266	86.023	104.267	86.065	95.084	9944	9701	9001	10856	12429	10217	8904	9594	9043	9404	8508	8694	11783	12218	9543	7380	10706	8380	11587	9896	10723	9559	8098	9566	12466	11433	12754	8992	11404	10596	11734	8407	10268.1	1312.18
18.1667	88.102	79.387	92.631	95.266	86.023	99.215	86.436	94.53	10246	9759	9001	11154	12591	10155	8904	9594	9371	7853	8420	8671	11783	12218	9790	7380	10811	8643	11831	10787	10686	9689	8098	9878	12916	11558	13044	8992	11477	10596	11649	8491	10351.9	1414.75
18.3333	87.132	79.022	92.631	96.021	82.476	99.215	89.229	94.53	10477	9449	9001	11411	11425	10062	9332	9594	9592	7837	7698	8671	11654	12322	10099	7380	11841	8636	11448	10335	10733	9950	8098	9878	12515	11423	12781	8992	12202	11113	11542	8491	10350.1	1395.13
18.5	88.438	80.069	98.777	96.021	82.476	99.215	94.817	94.53	10833	9514	9248	11595	11843	10062	9746	9594	9743	7899	7703	8990	11343	12322	10298	7380	10082	8658	11448	10433	10870	10179	8187	9878	12515	11498	12129	8992	12102	11421	11394	8491	10360.8	1310.18
18.6667	86.444	82.219	98.777	96.021	79.512	100.658	94.817	94.53	9953	9565	9500	11678	12084	10132	9828	9863	9774	8935	8326	8990	11623	12437	10070	7380	10082	8586	10678	10670	10990	9833	8187	9878	12660	12002	12143	8992	12124	10859	11214	8718	10406.2	1228.78
18.8333	88.15	80.227	98.777	98.865	84.564	102.037	93.526	94.53	10341	9974	9600	11855	12244	10172	9828	9863	9852	9249	8551	8705	11769	12437	10297	7380	10331	8535	10836	10862	11236	10126	8187	10036	12660	12242	12792	8992	12233	11011	11263	8746	10554.6	1270.9
19	84.47	81.718	98.274	98.865	84.354	102.037	93.526	98.005	10940	9680	9600	12053	12338	10435	9828	9863	9831	9150	8508	8772	11786	12054	10671	7380	10414	8362	11087	10660	11333	10153	8187	9883	13025	12242	13117	9584	12436	11620	11416	9029	10662.3	1317.9
19.1667	88.765	81.218	98.274	104.113	84.354	102.037	93.011	98.005	11256	9899	9500	12688	12486	10458	10204	10024	8492	9191	7795	8772	12166	12054	10783	7380	10742	8290	11635	10866	11435	9777	8187	9561	13428	12550	12079	9584	12551	10972	10895	9061	10639.8	1450.52
19.3333	84.11	79.669	98.274	104.113	85.858	102.037	97.718	98.005	9246	9536	9500	12698	13023	10474	10204	10024	9159	9194	8237	8871	12088	12030	8873	7380	10880	8159	10971	11121	11805	9449	8187	9561	13428	12492	12818	9584	12894	11017	10941	9099	10579.2	1532.37
19.5	87.145	79.196	98.215	99.414	84.354	85.297	97.718	98.005	9643	9072	9500	11384	12434	8356	10204	10024	9050	9640	8457	8077	12234	12096	8907	7380	10880	8191	11336	9055	9893	9487	8187	10059	13509	12837	12788	9584	13051	11564	11192	9099	10386.8	1573.99
19.6667	87.901	76.527	95.34	95.35	82.852	85.297	99.904	98.005	10380	9728	9689	11397	11518	8090	10204	10024	9337	8019	8573	8077	12413	10486	8930	7380	11297	8191	11336	9299	10356	9484	8187	10066	13068	12926	12966	9584	12848	9826	11192	10469	10325.8	1491.47
19.8333	86.702	71.259	95.34	101.826	86.846	85.419	99.904	100.13	11248	9788	9689	11455	11666	8172	10204	10024	9367	7956	8443	8221	11860	10486	9219	7701	10022	8215	11496	9666	10314	9479	8187	10066	13068	12926	13102	9584	12900	10105	11192	10445	10345.9	1467.19
20	86.812	71.483	95.34	101.74	86.846	85.648	104.107	100.13	10062	10000	9689	11455	12109	8365	10380	10024	9597	7997	7861	8963	11781	11133	9463	7701	10252	8185	11538	9849	10589	9586	8187	10782	13106	13126	13526	9584	13139	10456	11819	10391	10493.6	1518.42
20.1667	87.638	75.733	98.552	101.74	82.087	76.26	104.107	100.13	10426	10149	10216	11869	10603	7411	10380	10302	9571	8065	7773	9039	11886	11224	9812	7701	10325	8365	10306	10150	10762	9635	8187	9992	13317	13231	12795	9584	13091	10783	10770	10391	10407.4	1471.01
20.3333	84.3	75.994	99.557	99.851	82.087	80.955	104.107	100.13	10822	9751	10486	12199	10683	7482	10630	10302	9243	8850	7953	9039	12032	11224	10125	7701	10483	8337	10297	10341	10704	9668	8187	10221	13317	13318	12894	9584	13187	11183	10852	10444	10521.7	1466.16
20.5	83.578	77.201	99.557	99.851	83.101	81.459	104.107	104.623	11461	9760	10486	12353	11061	7859	10630	10400	8877	8866	7948	8832	12414	11224	10810	7701	10572	8337	10317	10612	10785	9668	8328	10238	13567	13557	12894	9584	13555	11399	11023	10441	10651	1546.31
20.6667	82.901	76.806	99.557	100.984	82.645	88.275	104.107	104.623	10198	9731	10486	12105	11206	8110	10932	10400	8235	9272	8158	8832	12118	11224	10937	7701	11426	8745	10404	11229	11568	9668	8328	10238	13857	13557	13115	9584	12730	11095	11023	10441	10687.5	1495.83
20.8333	82.855	76.414	99.557	96.999	82.989	88.275	107.416	104.623	10658	9731	10753	12096	11318	8122	11128	10580	8796	9289	8304	9022	12483	11200	11116	7701	11507	8807	10682	11073	10443	9668	8328	10646	14019	13717	13429	9584	12786	11339	11137	10628	10802	1492.82
21	82.069	72.963	101.598	101.904	82.989	91.234	107.416	104.623	11359	9843	10852	12197	11457	8188	11316	10580	8863	9569	8213	9071	12521	11198	10757	7701	11612	8910	10885	10110	10779	9668	8328	10414	14019	13717	12343	9584	13040	11577	11180	10628	10815	1454.73
21.1667	83.715	77.474	101.598	101.904	83.149	91.234	106.921	104.623	12006	9873	10852	12357	12260	8286	11602	10752	8701	9777	8153	9071	11694	11178	10757	7701	11754	9232	10064	10161	10832	9442	8184	10045	13938	14122	11929	9329	13148	11048	11726	10880	10832.3	1502.14
21.3333	83.829	80.824	101.598	98.489	88.448	91.234	106.921	104.623	9802	9968	10852	12227	12836	8374	11872	10752	8769	9044	8052	9071	11793	11312	10757	7701	12160	8030	10393	10429	11436	9253	8184	10045	13938	14122	12257	9086	13401	11362	11804	10912	10803.6	1644.66
21.5	82.744	78.873	104.652	98.489	86.538	91.234	106.921	104.623	10073	9262	11133	12287	12021	8408	11872	10752	8452	9044	8052	9131	12254	11312	11172	7701	12178	8282	10800	10555	11390	9455	8184	10243	13530	14855	12454	9086	13687	11496	12173	10528	10864.6	1693.3
21.6667	85.796	77.224	104.652	98.489	87.397	91.234	106.921	107.615	10307	9363	11133	12318	12317	8517	11872	11046	8654	9298	7933	9131	12131	11312	11581	7701	12790	8616	10931	10635	11949	9607	8184	10243	13252	14699	13030	8748	14323	11742	12173	10468	11004	1734.25
21.8333	87.261	76.643	104.652	100.746	81.761	80.889	104.369	107.615	10922	9363	11133	12666	12807	7903	12380	11046	8820	9413	8323	9131	12466	11312	12156	7701	11003	8965	10632	10764	12021	9610	8184	10799	13252	14512	13164	8748	13845	11902	12173	10468	11056.6	1700.33
22	86.742	79.624	104.652	98.093	84.446	73.786	104.369	103.47	11493	8715	11307	12362	12927	7938	12380	10850	8847	7920	8303	9058	12809	11738	11907	7701	11225	9175	10022	10480	11649	9821	8184	10881	13318	14512	13346	8748	13849	12107	11730	10519	10997.9	1798.69
22.1667	86.938	77.817	104.652	98.443	85.801	76.956	104.369	103.47	11774	8801	11307	12411	10637	8037	12560	10850	9174	8232	8112	9058	12809	11738	12520	7701	11112	9206	10290	9412	11820	10298	8184	10881	13504	14615	13490	8748	13946	11633	12046	10747	10992.3	1792.62
22.3333	84.879	76.67	109.863	98.443	75.203	79.981	104.369	103.47	9966	9143	11796	12411	11049	7494	12560	10850	9492	8603	8140	9058	12892	11839	13148	7468	11080	9334	10290	9749	11721	9621	8184	10720	13504	14332	13207	8748	14605	11868	12177	11410	11026.9	1832.19
22.5	85.563	80.402	109.863	99.389	75.203	81.851	104.369	103.47	10913	9193	11796	12665	11237	7699	12560	10850	9715	8826	8461	9334	12892	11839	11738	7633	11306	8987	10102	9596	11869	9621	8184	11010	13504	14492	12508	8748	15047	11997	11770	11541	11060.5	1770.62
22.6667	88.459	77.164	109.863	99.389	77.256	81.851	113.772	103.47	11306	8550	11796	13046	11470	7700	12664	10850	8788	8912	8461	9334	13196	11880	10080	7174	11540	9329	10260	9596	9717	9957	8184	11010	13240	15164	12508	8748	14088	11823	11905	10912	10927.7	1813.45
22.8333	88.569	76.42	109.863	101.388	81.663	81.851	116.886	106.254	11697	8852	11796	13390	11811	8044	13267	10850	9191	9262	8277	9334	13257	11880	9426	7174	11674	9747	9913	9908	9946	9893	8184	11444	12095	15600	12508	8748	14293	11821	12320	11155	11046.6	1832.01
23	84.96	78.531	109.863	98.07	81.663	81.851	110.313	106.254	12130	9210	12096	11771	11957	8225	13267	10850	9558	9752	8513	9334	13564	11928	9586	7174	11842	9461	10729	9962	10252	9525	8184	12017	13234	15499	12938	8748	12338	11389	12795	11211	11122.7	1721.44
23.1667	83.104	78.276	109.863	97.8	83.44	87.16	107.934	110.209	11173	9424	12096	11981	11970	8099	13267	10850	9804	10059	8560	9334	13767	11928	10415	7174	12511	9632	11170	10472	10625	9888	8184	11268	12757	14768	13296	9337	10622	11389	13176	11468	11170.2	1578.11
23.3333	77.088	82.564	111.006	96.821	83.44	87.16	107.934	110.209	11627	9704	12096	12045	12414	8097	13267	10850	9895	9207	8596	9334	14640	11928	10232	7482	12066	10042	11272	10730	11113	10270	8184	11193	13191	14411	13600	9337	10584	11516	12264	11432	11231.8	1602.11
23.5	83.302	81.726	111.006	96.821	86.312	80.623	108.914	108.227	10367	10253	12382	12186	12028	7684	13267	10850	10195	9446	8307	9297	14886	12015	10508	7482	12097	9854	11913	11011	10725	9765	8184	11193	12838	13685	13728	9337	11154	12198	12262	11414	11228.2	1617.85
23.6667	83.715	80.843	104.548	96.821	86.567	80.623	109.321	108.227	10901	9614	12382	12597	12460	8117	13267	10850	10714	9868	8444	9296	15305	12109	10725	7482	12185	9976	11913	11599	11206	9765	8184	11917	13056	14053	12164	9337	11091	12118	12612	10973	11353.8	1596.44
23.8333																									11734	10334	10802	11263	11268	10073	8184	10950	13459	14656	12164	9337	11116	11982	12736	11165	11535.9	1297.9
24

## Sheet: Fig. 1e (SB220025)
	Source data for Fig. 1e (p38-MAPK inhibited/SB220025)
	Technical repeat #1																Technical repeat #2
	Blastocyst area (µm2)																Blastocyst area (µm2)
Time (Hours)	1	2	3	4	5	6	7	8	9	10	11	12	13	14	15	16	1	2	3	4	5	6	7	8	9	10	11	12	13	14	15	16	Mean	SD
0	5684	6152	4904	6158	5616	5096	5608	6224	5952	5736	6292	4966	5866	5279	4724	5952	5096	5157	5747	5681	5884	5478	5478	5882	6224	5412	5555	5882	6298	6088	6426	4864	5667.53	461.573
0.166667	5684	6152	5096	6158	5616	5096	5812	6508	5952	5884	6292	4966	5944	5342	4905	5952	5096	5348	5901	5681	5884	5478	5478	5882	6224	5412	4904	5882	6298	6088	6360	4997	5696	462.431
0.333333	5684	6152	5096	6363	5616	5096	5944	6508	6152	5884	6292	4966	5944	5342	5024	6014	5204	5348	4999	5681	5884	5478	5684	6083	5555	5676	4964	5882	6392	6278	6360	5037	5705.69	478.903
0.5	5812	6376	5408	6363	5616	5342	5944	6508	6152	5884	6508	5272	6284	5555	5024	6213	5318	5348	4877	5681	6088	5676	5684	6083	5555	5676	4964	5882	6792	6278	6724	5037	5810.12	514.387
0.666667	5812	6376	5408	6363	5616	5342	6150	6508	6376	5884	6508	5272	6284	5555	5024	6213	5501	5610	4877	5882	6088	5882	5684	6083	5555	5676	4964	6020	6813	6586	5799	5037	5835.88	500.963
0.833333	5944	6434	5544	6363	5882	5417	6150	6508	6376	5884	6508	5272	6508	5555	5096	6213	5442	5610	4877	5882	6088	5904	5945	6083	5812	5676	4964	6020	6804	6586	5799	5037	5880.72	497.142
1	5944	6434	5544	6363	5882	5417	6150	6636	6376	5884	6508	5272	6508	5681	5279	6213	5423	5610	4877	6020	6284	6670	5945	6224	5812	5788	5160	6020	6804	6586	5610	5224	5942.12	497.884
1.16667	5944	6434	5544	6363	5952	5417	6150	5544	6376	6158	6508	5413	6508	5681	5279	6444	5257	5610	5157	6020	6284	6670	6152	6224	5555	5788	5160	6376	6821	6586	5272	5259	5934.56	500.533
1.33333	5944	5408	5734	6363	6152	5544	6150	4020	6376	6158	6508	5673	6508	5681	5417	6444	5156	5736	5157	6434	6213	6739	6152	6464	5555	5788	5160	6376	6821	6643	5408	5259	5910.66	599.237
1.5	6224	5408	5734	5544	6700	5684	6150	4181	6668	6158	6508	5673	6508	5681	5417	6444	5149	5736	5157	6434	6213	6992	6292	6492	5555	6079	5160	6376	6901	6643	5503	5288	5957.88	621.41
1.66667	6397	5736	5808	5734	6736	5684	6150	4362	6668	6360	6797	5673	6714	5957	5417	5808	5173	5736	5348	6434	6213	6564	6292	6830	5555	6079	5284	6584	6852	6797	5503	5288	6016.66	600.97
1.83333	6479	5736	5808	5734	6917	5544	6204	4665	6668	6360	6797	4962	6714	5957	5417	5808	5486	5736	5348	6512	6292	6784	6292	6867	5736	6079	5284	6584	6864	6797	5503	5417	6042.22	608.675
2	6410	5736	5808	5734	6999	5480	6454	4304	6796	6360	6868	4962	6714	5957	5480	5808	5768	5736	5501	6512	6292	6784	6292	6892	5736	6079	5681	6584	6841	6797	5503	5417	6071.41	627.74
2.16667	6450	6014	5957	5734	7048	5480	6488	4304	6796	6360	6868	4718	7084	6298	5610	5808	5821	5094	5657	6434	6363	6696	6512	7376	6020	6079	5681	7022	6841	7016	5585	5826	6157.5	698.285
2.33333	6613	6014	5736	5734	7118	5616	6508	4368	7022	6360	6868	4718	7084	6298	5610	5808	5788	4544	5763	6434	6363	6696	6512	7459	6020	6079	6018	7022	6529	7016	5492	5826	6157.38	731.755
2.5	6768	6221	5882	5734	7276	5616	6578	4368	7022	6360	6868	4718	7380	6298	5734	5808	5930	4544	6006	6434	6376	7055	6668	7471	6020	6079	6018	7022	6529	7016	5492	5989	6227.5	756.463
2.66667	6768	6221	5882	5734	7859	5616	6794	4368	7022	6360	6868	4718	7380	6298	5734	6298	5938	4641	6017	6866	5811	6892	6724	7566	6020	6426	6018	7393	5701	7016	5492	5989	6263.44	810.766
2.83333	6959	6221	5882	5952	7898	5616	6828	4368	7022	5799	6868	4718	7380	5684	5734	6298	5942	4811	6613	6866	5811	6892	6724	7620	6020	6426	6018	7393	5701	7314	5492	6091	6280.03	828.169
3	7171	6221	5882	5952	8004	5616	6974	4368	7156	5799	6868	4718	7380	5544	5610	6724	5968	4811	5930	6866	5811	7101	5348	7826	6020	6426	6018	7393	5560	7314	5492	6252	6253.84	888.354
3.16667	7425	6221	5882	5952	8004	5616	6974	4669	6785	5272	6868	4792	7628	5020	5417	6724	5968	4811	6169	7022	5811	7236	4838	7868	6020	6426	6284	7622	5308	7840	5492	6310	6258.56	979.105
3.33333	7423	5957	5882	5952	8074	5734	7102	4838	6434	5555	6868	4792	8100	4714	4838	6509	5968	4615	6413	7174	5811	6868	4594	8258	6363	6576	7078	7622	4638	8000	5635	6797	6286.94	1101.56
3.5	7421	5957	5096	5808	8448	5734	7302	4838	6434	5555	6714	4838	8100	4714	4838	6512	5787	4615	6481	7174	5811	6868	4594	8484	6363	6888	7115	7622	4638	8073	5635	6811	6289.62	1165.52
3.66667	7462	5616	4838	5610	8439	5734	7369	4966	6434	5555	5673	4838	8100	4714	4838	6640	5564	4639	6481	7320	5811	7089	4780	8484	6363	7145	7115	8016	4572	8100	5635	6863	6275.09	1211.53
3.83333	7477	5616	4838	5610	8572	5734	7369	4966	6512	5555	5673	4724	8100	4834	4838	6584	5686	4639	6572	7320	5882	7208	5157	8393	6363	7178	6967	8016	4808	8094	5779	6872	6310.5	1187.12
4	7541	5616	4838	5610	8652	5734	7643	4966	6512	5555	5740	4724	7764	4962	4964	7022	5555	4639	6589	7696	5882	7208	5028	8476	6363	7178	6967	8016	4984	8278	5779	7467	6373.38	1220.43
4.16667	8054	5616	4904	5610	8389	5734	7643	4966	6512	5344	5740	4724	7764	5094	4964	7022	4780	4641	6620	7696	6020	7208	5028	8545	6363	7178	6967	8016	4984	8193	5779	7498	6362.38	1245.41
4.33333	8251	5808	4904	5610	8475	5811	7643	4966	6668	5344	5740	4724	7764	5222	5024	7022	4780	4641	6859	7696	6020	7263	4925	8545	6943	7178	7411	8746	5053	8391	6173	7604	6475.12	1306.86
4.5	7448	5808	5028	5610	8474	5811	7866	5206	6668	5267	5740	4724	7764	5284	5024	7156	4532	4665	6901	8016	6020	7263	4925	8601	6943	7409	7411	8746	5053	8452	6298	7629	6491.94	1307.85
4.66667	5700	5808	5028	5610	8474	5811	7866	5206	6868	5267	5740	4724	7764	5408	5096	7320	4532	4509	6974	8016	6363	7418	5036	8608	6943	7409	7497	8746	5060	8396	6333	7816	6479.56	1312.14
4.83333	5407	6020	4792	5684	7738	6020	7840	5206	6868	5342	5740	4724	7764	5408	5096	7393	4532	4411	7074	8016	6363	7418	5127	8856	6943	7455	7571	8746	5253	8148	6494	7825	6477.31	1292.77
5	5571	6020	4792	5684	7738	5882	7897	5206	6868	5342	5944	4724	7462	5408	5096	7393	4532	4479	7151	8016	6399	7418	5290	8856	7306	7440	7387	8746	5253	8242	6654	7794	6499.69	1277.73
5.16667	5752	6020	4792	5684	7803	5882	7897	5734	7156	5342	5944	4783	7462	5808	4783	7551	4656	4479	7403	8172	6428	7534	5290	8797	7306	7440	7361	8746	5253	8154	6758	7871	6563.78	1272.46
5.33333	6030	6020	4904	5808	7798	5882	8019	5734	7156	5866	5944	4783	7462	5808	4783	7776	4656	4509	6574	8172	6726	7534	5367	8797	7306	7742	7361	8496	5253	8148	6784	8159	6604.91	1250.29
5.5	6041	6292	4844	5808	6814	5882	8282	5734	7156	5866	5944	4904	7462	5957	4783	7776	4421	4509	6373	8748	6725	7296	5367	8929	7306	7742	7308	8496	5507	8244	6784	8022	6603.81	1266.59
5.66667	6049	6292	4844	5808	6814	5882	7713	5734	7320	5866	6204	4904	8090	5957	4783	8098	4421	4509	6416	8748	6725	7296	5367	8354	7705	7742	7308	8496	5507	8233	7695	7985	6652.03	1266.23
5.83333	6242	6512	4844	5882	6851	5882	7891	6084	7320	5866	6204	4904	8090	6221	4783	8098	4594	4523	6392	8816	6725	6984	5529	8399	7705	7888	7308	8496	5970	8381	7695	7985	6720.75	1240.97
6	6333	6512	4844	5882	6851	5734	7970	6084	7320	5866	6204	5096	8090	6221	4783	8184	4594	4645	6458	8816	6757	6984	5529	8551	7705	7888	7092	8992	5965	8339	7814	8261	6761.38	1273
6.16667	6100	7016	4844	5882	6851	5734	8019	6084	7320	5866	6204	5096	8090	6584	4783	7393	4594	4645	6482	8328	6845	6987	5848	8581	8021	7910	7092	8992	5965	8364	7905	8225	6770.31	1236.38
6.33333	6292	7016	4844	6224	6851	5882	8099	6084	7320	5866	6640	5279	8090	6584	4964	7393	4594	4599	6622	8328	6980	6987	5848	8637	8021	8460	6560	8992	6290	8461	7905	8346	6845.56	1231.37
6.5	6482	7320	4964	6224	7006	5882	8462	6284	7320	5866	6640	5279	8090	6584	4905	7393	4594	4563	6735	8328	7125	6808	5848	8885	9001	8304	6560	8992	6290	8369	7956	8412	6920.97	1285.12
6.66667	6565	7482	4964	6582	7116	5882	8518	6284	7320	5937	6640	5279	8090	6584	4905	7551	4420	4563	6976	6781	7330	6481	6022	8687	9001	7993	6726	8992	6714	8423	8221	8406	6919.84	1255.32
6.83333	6751	7393	5222	6582	7207	5952	8908	6284	7556	5937	6640	5811	8090	6724	4905	7551	4420	4563	7143	6781	5517	6413	6099	8710	9001	7993	6726	9088	6714	8506	8281	8424	6934.12	1275.17
7	6826	7482	5222	6582	7296	5952	8984	6284	7556	5937	6943	5882	8090	6724	4905	8098	4548	4563	7313	6781	5517	6413	6099	8876	9001	8011	6726	9088	6714	8543	8445	8678	7002.47	1306.04
7.16667	6910	7482	5222	6785	7296	6224	9076	6944	7622	6152	6943	5882	5594	6943	5096	8098	4548	4520	7470	7089	5707	6477	6724	8832	9001	8011	6726	9088	6714	8587	7275	9136	7005.44	1275.84
7.33333	6954	7860	5222	6785	7505	6224	9253	6944	7482	6152	6943	5882	5594	6943	5096	8098	4548	4517	7515	7089	5911	6477	6582	8832	9001	8011	6726	9088	7362	8685	7275	8731	7040.22	1272.22
7.5	7014	7860	5417	7022	7505	6376	9343	6944	6785	6284	6943	6376	5734	7089	5160	8328	4548	4549	7756	7235	6109	6499	6582	8959	9001	8240	5761	8406	7491	8685	7329	8579	7059.66	1242.73
7.66667	7115	8250	5417	7022	7718	6376	8222	6944	6785	6284	7306	6376	5734	7166	5160	8328	4718	4514	7819	7235	6241	6499	6640	8637	9176	8240	5761	8406	7130	8635	7329	8485	7052.12	1182.64
7.83333	7321	8250	5544	7482	7718	6866	8275	6944	6785	6426	7306	6376	6144	7235	5610	9086	4718	4514	8045	7389	6232	6641	6640	8554	8187	8240	5761	8665	7130	8558	7329	8485	7139.25	1137.37
8	7427	8652	5544	7860	8151	7022	8335	6944	6785	6426	7306	6376	6144	7543	5610	9086	4598	4552	8045	7389	6221	6641	6944	8554	8248	8417	5761	8665	7159	8683	7329	8646	7220.72	1188.49
8.16667	7609	8992	5684	7705	8257	7100	8394	7389	7100	6714	7306	6298	6144	7543	5808	9086	4604	4552	8034	7551	6428	6669	6944	8520	8248	8417	5761	8665	7159	8669	7410	8718	7296.19	1180.35
8.33333	7638	8929	5684	7859	7664	6363	8002	7693	7100	7089	7551	6298	6432	7543	5480	9086	4724	4780	7961	7551	6428	7076	7320	8595	8248	8021	6095	8665	7194	8114	7699	6684	7236.44	1084.07
8.5	7856	9173	5684	7859	7790	6363	7970	7693	7100	7385	7934	6298	6432	7934	5480	9258	4724	4780	8189	7696	6428	7076	7320	8662	8248	8021	6095	8665	7194	8044	7915	6788	7314.19	1128.46
8.66667	8095	9289	5684	7859	7850	6444	6874	8100	7393	7385	8175	6298	6432	7934	5480	9495	4832	4966	8162	7476	6719	7076	7482	8825	7482	8021	6095	8665	7519	8322	8116	6838	7355.72	1135.23
8.83333	8433	9370	5544	8184	8120	6444	7014	8100	7393	7622	8496	6298	6432	8096	5480	9495	4832	5220	8105	6714	6719	7076	7696	8945	7022	8205	6379	8904	7537	8548	8262	6734	7419.34	1185.92
9	8541	9575	5544	8184	8006	6444	7179	8100	7393	7622	8665	6376	6636	8096	5480	9940	4832	5220	7984	7016	6757	7076	7696	8718	7022	8205	6379	8904	7537	8420	8458	6543	7454.62	1210.73
9.16667	8772	8836	5684	8503	8078	6714	7270	8406	7622	8153	8665	5544	6788	8328	5480	9940	4832	5220	7861	7016	6757	7185	7696	8805	7022	8205	6521	8422	7537	8605	8687	6460	7487.94	1220.91
9.33333	8845	8937	5684	8503	7498	6714	7372	8586	7622	8204	8665	5544	6788	8328	5090	10207	4966	5482	7861	5945	6313	7342	7696	8805	7022	8205	6521	8422	7537	8695	9019	6460	7464.94	1293.54
9.5	8842	9021	5684	8503	7557	6943	7398	8586	7776	8172	8665	5544	7020	7235	5090	9940	4904	5482	7923	5945	5633	7342	7696	8535	7022	8205	7025	8422	7537	8730	9080	6517	7436.69	1279.32
9.66667	7783	9095	5616	8746	6470	7089	7603	8746	7776	8173	8665	5616	7020	7235	5090	10116	4904	5482	7923	6278	5598	7342	7696	8640	7022	8357	7025	7556	7537	8493	8500	6517	7365.91	1249.27
9.83333	7783	9125	5616	8248	6451	7240	7757	8746	7776	8246	9164	5734	7020	7235	5090	10484	5035	5482	7916	6278	5673	7888	8096	6534	7476	8381	7618	7556	7537	8403	8403	6768	7398.72	1254.68
10	7609	9218	5616	6367	6354	7240	7826	8746	8329	8311	9164	6020	7089	7548	5090	10484	5169	5482	7344	6352	5852	7888	8394	6534	7476	8381	7618	7556	7537	8653	8570	6768	7393.28	1261.35
10.1667	7610	9260	5616	6367	6793	7400	8061	8820	8248	8311	9164	6020	7089	7548	5090	10484	5169	5482	6080	6352	5852	7904	8394	6985	8096	8613	8149	7556	7537	8631	8593	6768	7438.81	1290.15
10.3333	7659	9340	5616	6651	6258	7551	8061	8820	5691	8369	9164	6224	7389	7852	5417	10944	5279	5482	6097	6714	6138	7851	8437	6981	8496	8613	8245	7860	7537	8729	6990	6935	7418.44	1317.61
10.5	7802	9325	5734	6651	6117	7551	8308	8992	5026	8487	9248	6224	7774	7944	5417	8016	5408	5482	6221	6714	6138	8304	8437	7658	8496	8385	8776	7860	7537	8718	7065	6935	7398.44	1224.93
10.6667	7807	9523	5734	6866	6492	7482	8456	8992	5808	8657	9248	6224	8100	8248	5417	8016	5480	5610	6474	7022	6138	8304	8919	7982	8496	8385	8776	7860	7537	8728	6932	6935	7520.25	1194.07
10.8333	7951	9976	5952	6866	6741	6582	8829	8992	4824	8990	9404	6224	8100	8248	5555	8820	5480	5272	6608	7089	6138	8304	8975	8156	8748	8385	9120	8422	7537	8689	6677	7056	7584.69	1353.4
11	8048	9915	5952	6866	6770	6582	9102	8992	4862	8990	9404	6785	8492	8811	5555	8090	5160	5272	6522	7089	6342	8693	8975	8210	8748	8385	8004	8422	7537	8743	6630	7056	7593.88	1345.37
11.1667	8244	8873	5952	6866	6916	6640	8405	8016	5055	9017	9404	7020	8665	8811	5811	7551	5160	5272	6471	7089	6776	8590	9033	8218	8748	8385	8004	8422	7537	8330	6630	7096	7531.47	1208.54
11.3333	7481	9121	5342	7320	7235	6714	8512	8016	5081	8832	8016	7020	8665	9164	5952	7393	5342	5552	6440	7306	6776	7232	9084	8773	8748	8613	8162	9179	7567	8626	6346	7096	7522.06	1213.16
11.5	7481	9190	5342	7320	7597	6944	8815	8016	5928	8832	8016	7020	8665	9164	6292	7393	5480	5552	6437	7306	6776	7232	9590	8902	8993	8613	8162	9179	7567	8683	6128	7096	7615.97	1197.86
11.6667	7501	9243	5160	7776	7634	7020	9323	6152	5915	7922	8016	7240	8665	9072	6292	7701	5035	5344	6353	7556	6776	7432	9590	8902	8993	9108	8162	9179	7567	8632	6042	7897	7600	1281.58
11.8333	7580	9546	4888	7776	7920	7089	9505	6152	6206	7649	8016	7240	8665	9072	5684	7701	4838	5344	6532	7774	6776	7832	9590	9647	8823	9108	8654	9681	7567	8710	6122	8010	7678.03	1390.45
12	7659	10068	4528	8016	8102	6866	8861	6152	6183	7127	8016	7400	9164	9332	5684	7701	4838	5616	6602	7934	6776	7973	10112	9347	7482	9108	8654	9681	7858	8998	6122	8337	7696.78	1444.66
12.1667	7748	10105	4528	7020	8135	6866	8861	6434	6326	7127	8016	6796	9164	9656	5684	7701	4838	4724	6740	8248	6776	8220	10112	9390	7482	9108	7622	9681	7858	7477	6143	8345	7591.59	1477.75
12.3333	8308	7298	4528	5284	8155	6866	9064	6434	6376	7240	8250	6796	9500	9656	5684	7701	4838	4724	6911	8248	6776	8712	10090	9513	7482	9126	6510	10116	7858	7477	6143	9007	7520.97	1544.88
12.5	8365	7190	4528	5284	7208	6866	9189	6651	6460	7240	8250	6866	9863	9760	5808	7380	4838	4724	7187	8248	7028	6870	10219	9979	7476	9640	6510	10116	7858	7550	6230	9003	7512	1584.5
12.6667	8673	6928	4528	5705	7456	7089	9399	6866	6916	7240	8412	6866	9863	9760	5272	7380	4838	5028	7337	8495	7028	6870	10333	9979	7476	9640	6956	10116	8174	7525	6230	8890	7602.12	1577.57
12.8333	8946	6386	4528	5805	7514	7166	9388	6866	7013	7306	8672	6866	10384	9795	5272	7380	5160	5028	7337	8495	7147	7564	10333	7549	7476	7669	6956	10116	8174	6280	6230	9042	7495.09	1516.47
13	8932	6482	4780	5814	7664	7380	6900	6582	7013	7306	8672	6158	10116	9829	5480	7022	5160	5272	7558	8584	7455	7680	10369	7922	7476	7669	7110	10116	8174	6263	6230	9359	7453.97	1464.9
13.1667	9025	6395	4780	5848	7900	7701	7127	6582	7361	6237	8672	6158	10405	9912	5616	5882	5408	5272	7558	8992	6561	7937	10483	7414	7476	7897	7110	10304	8330	6156	6230	9919	7457.75	1578.1
13.3333	9138	6387	4780	6053	8191	7314	7265	6788	7503	6237	8248	6158	10405	9946	5616	5882	5408	5555	7594	8992	6561	7937	10541	6816	7476	7897	7408	10304	5379	6174	6139	9667	7367.47	1585.95
13.5	9457	6302	4780	6122	8320	7476	7383	6788	7560	6288	8248	6158	10405	9982	5882	6083	5408	5811	7691	9258	6561	7877	10593	6816	7476	7897	7793	10304	5412	6625	6131	9678	7455.16	1581.28
13.6667	9608	6389	4904	6122	8462	6668	7383	6788	7808	6462	8248	6284	10029	10164	5882	6221	5616	5811	8067	9258	6811	7877	11129	6788	7320	7897	7793	10304	5412	7105	6131	8615	7479.88	1554
13.8333	8520	6508	4783	6273	8734	6796	7368	6788	7811	6384	6748	6284	9176	10206	5882	6221	5957	5811	8153	9258	6811	8174	11129	7069	7320	8045	8263	10304	5412	7055	6131	8615	7437.16	1485.18
14	8644	6649	4783	6369	9061	6796	7368	7020	7811	5961	6748	6512	9500	10106	6651	6434	6224	5736	4804	9406	6811	8428	11091	7069	6651	8045	8263	10304	5735	7053	6187	8648	7402.12	1542.12
14.1667	8727	6738	4783	6427	9317	7022	7414	7020	7803	5961	6996	6512	9500	8738	5684	6668	6376	5736	4639	9406	7054	8462	10886	7116	6651	8045	8484	8656	5735	7227	6284	8638	7334.53	1424.56
14.3333	9104	6843	4594	5505	9454	7022	7469	7020	7803	6018	6996	6512	9764	8738	5684	6668	6298	6092	4687	10108	7089	8404	10886	7847	6868	8045	8484	8656	5735	7504	6284	8638	7400.59	1512.05
14.5	9243	6901	4416	5829	9920	7022	7602	6582	8264	6018	6996	6512	9764	7400	5952	6668	6434	5808	4735	10484	7453	8713	10942	7906	6868	8305	8717	8656	6127	7607	6382	9171	7481.16	1568.23
14.6667	9463	7030	4416	6001	10656	7320	7785	6582	8264	6057	6308	6582	9500	7632	5952	6948	6509	5734	4828	11032	7532	8713	11044	8142	7089	7347	8717	8656	6393	8009	6382	9171	7556.06	1629.73
14.8333	9490	7078	4416	6039	9943	7400	8116	6582	8264	6158	6308	6582	9500	8175	6432	6948	6509	5957	4889	11032	5101	8713	11050	8154	7089	7347	8913	8992	6393	7944	6519	9509	7548.19	1650.82
15	9750	7096	4532	6039	9943	7914	8286	5957	8316	6185	6550	6582	9681	8175	6432	7476	6584	5957	4684	11218	5101	9078	11215	8562	7089	7347	8913	8992	6393	8111	6806	9575	7641.84	1714.88
15.1667	9870	7112	4792	5929	9877	8060	8729	6079	8790	6218	6628	6785	6088	8175	6785	7476	6221	5808	4730	11598	5377	9092	11212	8640	7089	7189	9016	8992	6393	8023	6882	9176	7588.47	1704.01
15.3333	9922	7186	4904	5990	10508	8244	8748	6213	8790	6218	6628	6512	6088	8175	6785	7476	6083	5808	4828	11598	5499	8824	11228	8904	7774	7161	8766	9164	6661	8023	7022	9176	7653.31	1714.45
15.5	9968	7516	4904	6033	10900	8478	9181	6298	8904	6039	6866	6512	6796	8422	6785	7476	4888	5808	4932	11598	5499	8743	11128	9214	7860	7089	8766	9164	6736	8023	7317	9030	7714.78	1770.06
15.6667	7933	7541	4904	6237	11118	8515	9281	6298	9150	6039	6866	6724	7482	8422	7156	7622	4644	6020	5020	6367	5712	8743	11084	9562	6256	7089	8689	9164	7098	7836	7317	9059	7529.62	1604.05
15.8333	7705	7818	5028	6272	9348	8445	9385	6298	9150	6039	6866	6724	7482	8422	7156	7622	4644	6020	4988	6205	5720	8743	10339	9613	6474	7274	9046	9863	7098	7054	7430	9095	7480.19	1494.36
16	7771	7818	5348	6272	9671	7695	9384	6444	9150	6019	7074	6724	7482	6724	7482	7622	4930	6020	5127	6347	5720	8743	8070	10299	6474	7267	9046	9863	7074	7018	7221	9095	7406.06	1397.65
16.1667	7596	7876	4779	6509	9716	7654	9384	6586	9150	6178	7173	6868	7774	6150	7482	7852	4950	6298	5127	6564	6185	8743	8070	9844	6474	7267	9590	9863	6347	7118	7242	9109	7422.44	1407.56
16.3333	7734	7876	4901	6545	10051	7654	7563	6724	9467	6178	7173	7482	7774	6363	7482	5740	5084	6298	5557	6636	5745	8851	7983	9871	6474	7235	8430	10116	6331	7117	6937	9460	7338.5	1385.44
16.5	7890	8298	4901	6566	10396	7714	7816	6948	8979	6356	7173	7482	7774	6582	8184	5740	4888	6158	5582	6788	5745	8851	8007	10365	6474	7235	8371	10116	6133	6973	5804	9425	7366.06	1462.01
16.6667	7997	8425	5090	6814	11061	7795	7819	6948	8979	6356	7173	7482	7632	6866	8184	5740	4660	6158	5582	6868	6014	6959	7767	8936	7020	7100	9099	10116	6133	5921	5837	9956	7327.72	1465.47
16.8333	7983	8597	5279	7184	9694	7759	7819	7174	7583	6505	7173	7934	7632	6134	8184	5740	4660	4368	5915	7100	6154	6991	4792	9169	7020	7100	9099	10116	6257	5937	5869	8820	7116.91	1419.96
17	8041	9420	5279	7774	9694	7929	7869	7174	7583	6505	7325	7934	6084	5994	8328	5464	4558	3852	5915	7100	6383	7144	4792	9339	7020	7100	9154	9681	6257	5937	5869	8820	7103.69	1505.4
17.1667	8164	9448	5279	7774	9965	8066	8082	7174	7583	6505	7325	8100	6444	5994	8328	5464	4641	3635	6317	7320	6383	7291	4792	9498	7020	7100	9154	9681	6475	6382	6020	8820	7194.5	1520.45
17.3333	8220	9480	5555	8329	9699	8411	8115	7320	7620	6567	7430	8503	6363	5994	8685	5812	4605	3635	6320	7320	6525	7517	4792	9800	7156	7400	9154	9681	6475	6382	6020	8884	7305.28	1539.35
17.5	8230	9672	5811	8329	9024	8257	8181	7320	7620	6567	7430	8503	6549	6134	8685	5812	4379	3427	6399	7320	6528	7994	4792	10080	7156	7400	9214	9778	6431	6846	6214	8884	7342.69	1545.74
17.6667	8261	9903	5811	8823	9448	8656	8252	7174	7620	6660	8090	8503	6549	6278	8685	5812	4379	3427	6399	7100	6818	8445	4792	10340	7156	7400	9214	9778	6703	5595	6214	8657	7404.44	1631.37
17.8333	8415	10920	5884	8823	9792	8662	8321	6088	7903	6631	8090	8503	6953	6426	9176	5812	4473	3728	6554	6948	6836	8625	5220	10767	7156	7400	9217	9938	6703	5559	6332	6298	7442.28	1712.48
18	8624	11002	6020	8016	10201	8862	8678	6088	7903	6631	8242	5610	6954	6426	9176	6584	4473	3763	6771	6651	7207	8903	5344	9350	7156	7551	9217	9938	6991	5693	6368	6298	7396.59	1659.09
18.1667	8793	11125	6020	6964	10452	9134	7890	6088	7903	6631	8242	5342	6954	6586	9176	6584	5005	3665	6749	6651	7861	8983	5344	9496	7156	7551	9498	9938	6991	5930	6368	6582	7426.62	1673.68
18.3333	8952	10947	6152	7103	10204	9786	8006	6018	7873	6631	7594	5552	7038	6586	9176	6584	4824	3665	6749	7020	7931	8983	5740	9626	7156	7089	9498	10207	7062	5930	6489	6862	7469.78	1664.69
18.5	9092	11073	6152	7287	8288	6857	8006	6018	7873	6631	7594	5808	7117	6714	10029	6584	5020	3665	7042	7020	6042	8983	5740	9654	7232	7089	9916	10207	7062	6470	6489	6943	7365.53	1592.83
18.6667	9040	9724	6152	7407	8334	6890	8206	6224	7873	6631	7594	5811	7213	6943	10484	6796	4332	3745	7603	7389	6223	8943	5882	10079	7232	7089	9215	10752	7062	6470	6556	7166	7408.12	1568.94
18.8333	8953	9650	6584	7407	8755	7037	8718	6224	7873	6753	7607	6158	7487	6943	10484	6512	4440	3850	7580	7089	6029	7623	6052	10331	6708	7089	9215	10752	7208	6863	6556	7166	7428	1540.85
19	9569	9340	6668	7546	8931	7071	8790	6224	7868	6753	7655	6434	7577	7235	6020	6144	4440	4025	7863	7010	6029	7990	6393	10695	5532	6943	8400	10752	7208	6863	6691	7235	7309.19	1490.72
19.1667	9674	9741	6434	7580	9476	7128	8841	6224	7868	6753	7655	6434	7577	7556	6020	6144	4759	4112	7168	7010	6259	7990	6393	9567	5468	6943	8400	10752	7725	7015	6691	7235	7331	1444.75
19.3333	9769	9868	6434	7652	9590	7220	9336	6509	7971	6614	7849	6434	7194	7556	6434	6144	4759	4215	7168	7010	6593	8540	5259	9659	5468	6943	8400	11468	7725	7015	6879	7235	7403.44	1558.56
19.5	9715	10016	6512	7548	10084	7321	9389	6509	7971	6614	7939	6512	6000	7556	6724	6144	4877	4186	7140	7235	6743	8634	5259	9652	6004	6943	9221	11468	7725	7151	6879	7235	7465.81	1598.49
19.6667	9881	9993	6512	7548	10173	7742	9737	6509	8093	6614	6976	6512	6172	7944	6724	6144	4877	4186	7140	7235	6768	8872	5398	10086	6004	6943	9221	10453	7734	7151	6879	7235	7483	1574.02
19.8333	9956	10032	6724	7806	9861	7914	9611	6668	8053	6614	6976	6797	6185	7944	6944	6651	4877	4302	7356	7464	6754	9378	5442	10265	6004	6943	9221	10453	7968	7168	7677	7859	7620.84	1543.08
20	9994	10345	6724	7933	10239	8272	9611	6668	8053	6657	7002	6797	6185	7944	6944	6651	5092	3445	7356	7464	3874	9300	5442	9354	6004	6943	9454	10453	7968	6499	7677	7859	7506.34	1730.75
20.1667	9803	10196	6434	8155	9449	8413	10020	7089	8053	6657	7002	7020	5346	7944	7314	5771	5206	3324	7356	7701	3874	8846	5743	9416	6004	7166	9549	10453	7726	6527	8322	7859	7491.81	1733.8
20.3333	9898	10706	6434	8450	9387	8474	10290	7089	8053	6657	7388	7393	4843	6868	7314	5771	5206	3338	7205	7701	4221	9042	5743	9662	6284	7166	9012	10387	7726	6527	8892	7859	7530.81	1775.72
20.5	10156	10733	6724	8845	9552	8873	9432	7314	8065	6679	7388	7393	5226	6868	7314	5267	5206	3370	7205	7701	4406	9288	5805	10078	6444	7166	9012	11475	7726	6569	8892	8412	7643.25	1841.1
20.6667	9885	10796	6724	8982	9818	8974	9714	7314	8065	6655	7388	7696	6074	6868	7762	5267	5206	3357	7205	6923	4406	7468	5805	10174	6444	7166	9604	11464	7762	5803	8892	8412	7627.28	1849.11
20.8333	9885	10910	6724	9058	10258	9046	9940	7476	8065	6551	7569	7696	6284	7020	7762	5267	5608	3357	4999	6923	4874	7721	5310	10675	6444	7306	9885	11638	8084	5803	8919	8412	7670.91	1957.14
21	9993	10863	6796	9326	6255	8715	9940	7476	7549	6551	7569	7852	6549	7156	7762	5267	5608	3390	4999	6923	4883	7721	5310	10298	6651	7306	9885	11638	8121	5953	8476	8412	7537.28	1871.79
21.1667	10056	10951	7156	4444	6487	9037	10169	7476	7549	6655	7837	7934	6904	7156	7934	5673	5608	3481	4408	7320	5196	7610	5734	10298	6651	7306	6997	11548	8593	5953	7746	8672	7391.84	1863.04
21.3333	10229	10966	7240	4528	6086	9083	8743	8021	7629	6523	7776	8172	6904	6943	7934	5673	5608	3596	4363	7320	5442	7713	5734	10409	6367	7464	6927	12062	8593	6152	7746	8672	7394.31	1866.17
21.5	9628	11002	7400	4723	6205	9275	10190	8021	7629	6523	8187	8248	6904	7089	8503	5503	5608	3775	4376	7320	5479	7834	6083	10689	6367	7464	6955	12062	8503	6114	7746	9810	7537.97	1925.67
21.6667	9705	10900	7622	4834	6181	7731	8796	8187	7629	6523	8187	8248	7112	7089	8503	5503	5937	3775	4512	7320	5485	7908	6083	9979	6367	7464	7276	12256	8832	6088	7714	9810	7486.12	1816.27
21.8333	9806	8476	7944	4834	6451	7896	7754	8187	7685	6573	8341	8492	7112	7089	7944	5503	5937	3715	4605	6292	5485	7908	6083	6234	6367	7852	7276	6194	8832	6272	7714	6157	6969.06	1324.99
22	9695	8456	7944	4948	6487	7883	7831	8187	7806	6573	8341	8672	7481	7306	7944	5848	6012	3793	4711	6292	5485	8464	6584	5434	6367	7852	7346	6194	8885	6538	7728	6432	7047.47	1324.12
22.1667	9745	8450	7944	5072	6762	8123	8331	8328	7806	6634	8584	8492	6217	7622	7556	5848	6012	3793	4853	6292	5485	8560	6584	5328	6509	7852	7441	6232	8966	6538	7728	6380	7064.59	1345.52
22.3333	9762	8594	8098	5276	7021	8174	7071	8328	7898	6634	8906	8492	6072	7622	7556	5848	6352	3793	5093	6724	5485	8524	6948	5328	6640	7852	7441	6232	8955	6538	7728	6249	7101.06	1316.41
22.5	7559	8740	8098	5496	7132	8398	6417	8578	7898	6750	8584	8492	6072	7089	7400	6347	6352	4029	5093	6724	5681	8944	6948	5342	6640	8236	7441	6286	7093	6123	7732	6249	6998.84	1174.45
22.6667	7470	8671	8329	5762	7186	8275	6484	8578	7898	6750	9179	8492	6404	7089	7400	6347	6488	4029	5412	6724	5681	8669	6948	5468	6640	8236	7441	6286	7093	6077	7819	6249	7049.19	1151.94
22.8333	7619	8608	8503	5860	7340	8600	6535	8578	7898	6897	9179	8672	6206	7235	7551	6284	6488	3619	5362	7174	5621	7992	7705	5659	6640	8236	7441	6411	7093	6127	7087	6249	7077.16	1182.03
23	7617	8773	8746	5980	7807	8632	6891	8578	7791	6917	9179	8672	6443	7235	8096	6284	6643	3619	5362	5580	5621	8036	7705	5781	6640	8503	7441	6587	7093	6067	6840	6271	7107.19	1233.94
23.1667	7858	8924	9080	6073	8068	8928	7097	8906	7791	6917	9179	8672	5484	7235	8096	6943	6643	3343	5552	5615	5621	7740	7632	5781	6788	8503	7437	6640	7093	6025	6926	6271	7151.91	1312.09
23.3333	7914	8938	9140	6331	8334	9201	7160	9088	7859	6956	9179	8816	5154	7393	7944	6943	7380	3504	5552	5649	6034	7391	7632	5986	6943	8900	7437	6640	7093	6025	6926	6324	7242.69	1324.56
23.5	7959	9316	9288	6381	8503	9301	7433	9500	7905	7186	9248	8816	5444	7556	7944	7235																	8063.44	1136.88
23.6667	8174	8237	9338	6491	8870	9554	6066	7314	7905	7186	7352	9088	5444	7556	7944	7235																	7734.62	1118.14
23.8333	8299	8113	9391	6716	9281	9803	6301	6714	7905	7186	7402	9088	5571	7482	5372	7235																	7616.19	1290.2
24	8509	8122	9468	6831	5541	9826	6573	6943	7905	6701	7402	8748	5488	7482	5372	7235																	7384.12	1297.71
24.1667	8692	8324	9485	6830	5906	9221	6703	7022	7905	6701	7402	8748	5852	7622	6071	7235																	7482.44	1119.79
24.3333
24.5
25
25.1667
25.3333
25.5
25.6667
25.8333
26
26.1667
26.3333
26.5
26.6667
26.8333
27
27.1667
27.3333
27.5
27.6667
27.8333
28
28.1667
28.3333
28.5
28.6667
28.8333
29
29.1667
29.3333
29.5
29.6667
29.8333
30
30.1667
30.3333
30.5
30.6667
30.8333
31
31.1667
31.3333
31.5
31.6667
31.8333
32
32.1667
32.3333
32.5
32.6667
32.8333
33
33.1667
33.3333
33.5
33.6667
33.8333
34
34.1667
34.3333
34.5
34.6667
34.8333
35
35.1667
35.3333
35.5
35.6667
35.8333
36
36.1667
36.3333
36.5
36.6667
36.8333
37
37.1667
37.3333
37.5
37.6667
37.8333
38
38.1667
38.3333
38.5
38.6667
38.8333
39
39.1667
39.3333
39.5
39.6667
39.8333
40
40.1667
40.3333
40.5
40.6667
40.8333
41
41.1667
41.3333
41.5
41.6667
41.8333
42
42.1667
42.3333
42.5
42.6667
42.8333
43
43.1667
43.3333
43.5
43.6667
43.8333
44
44.1667
44.3333
44.5
44.6667
44.8333
45
45.1667
45.3333
45.5
45.6667
45.8333
46
46.1667
46.3333
46.5
46.6667
46.8333

## Sheet: Fig. 1f (Nanog and Gata4)
			Source data for Fig. 1f (Nanog and Gata4)
				Averaged Ct
			Time points	E3.5+0		E3.5+3		E3.5+6		E3.5+9		E3.5+12 (4.0)
			Tbp	30.9697	31.4671	33.0535	32.6258	30.869	30.5772	31.1781	31.2862	30.6794	31.0795
			Gata4	33.0712	32.6846	37.215	37.1439	35.3028	34.3115	34.138	34.2972	33.5621	32.7881
			Tbp	31.4671	30.7052	32.6258	32.2582	30.5772	30.7836	31.2862	31.0429	31.0795	30.6911
			Nanog	29.0452	29.4716	30.8605	31.3085	29.8541	29.8446	29.2516	29.4015	29.3475	29.518
				dCt (Tbp normalised)
			Time points	E3.5+0		E3.5+3		E3.5+6		E3.5+9		E3.5+12 (4.0)
			Gata4	2.1015	1.21753	4.1615	4.51814	4.43371	3.73432	2.95991	3.01099	2.88267	1.70864
			Nanog	-2.42187	-1.23358	-1.76533	-0.949739	-0.723138	-0.939025	-2.0346	-1.64139	-1.732	-1.17307
				ddCt (E3.5+0 normalised)
			Time points	E3.5+0		E3.5+3		E3.5+6		E3.5+9		E3.5+12 (4.0)
			Gata4	0	0	2.06	3.30061	2.33221	2.51679	0.858409	1.79346	0.781171	0.49111
			Nanog	0	0	0.656542	0.283843	1.69873	0.294557	0.387268	-0.407804	0.689872	0.0605128
				2^-ddCt
			Time points	E3.5+0		E3.5+3		E3.5+6		E3.5+9		E3.5+12 (4.0)
			Gata4	1	1	0.239816	0.101488	0.19858	0.174731	0.551561	0.288479	0.581894	0.711478
			Nanog	1	1	0.634397	0.8214	0.308057	0.815322	0.764576	1.32667	0.619909	0.958923

## Sheet: Fig. 1f (Mapk11,12,13,14)
			Source data for Fig. 1f (Mapk11, 12, 13 and 14)
				Averaged Ct												dCt (Tbp normalised)												2^-dCt
			Time points	E3.5+0		E3.5+3		E3.5+6		E3.5+9		E3.5+12 (4.0)			Time points	E3.5+0		E3.5+3		E3.5+6		E3.5+9		E3.5+12 (4.0)			Time points	E3.5+0		E3.5+3		E3.5+6		E3.5+9		E3.5+12 (4.0)
			Tbp	30.88	31.1467	32.7367	32.4967	30.54	30.3033	31.32	31.0667	30.5367	30.6967		Mapk11	3.045	2.27333	2.03333	1.39333	3.355	3.33667	2.015	2.28833	3.77333	1.46833		Mapk11	0.121161	0.206851	0.24429	0.380684	0.0977337	0.0989836	0.247414	0.204712	0.073133	0.3614
			Mapk11	33.925	33.42	34.77	33.89	33.895	33.64	33.335	33.355	34.31	32.165
			Tbp	31.4833	30.9333	33.28	32.6067	32.075	30.93	31.3633	30.9633	31.48	30.695		Mapk12	1.73667	3.42167	5.465	3.95333	0.495	2.385	1.45333	1.48167	2.975	2.96833		Mapk12	0.300062	0.0933202	0.0226397	0.0645547	0.709562	0.191445	0.365177	0.358075	0.127185	0.127774
			Mapk12	33.22	34.355	38.745	36.56	32.57	33.315	32.8167	32.445	34.455	33.6633
			Tbp	31.4833	30.9333	33.28	32.6067	32.075	30.93	31.3633	30.9633	31.48	30.695		Mapk13	-1.99333	-0.973333	-1.58	-0.516667	-1.83	-0.67	-0.983333	-0.63	-1.16667	-0.225		Mapk13	3.98156	1.96337	2.9897	1.43065	3.55537	1.59107	1.97703	1.54756	2.24492	1.16878
			Mapk13	29.49	29.96	31.7	32.09	30.245	30.26	30.38	30.3333	30.3133	30.47
			Tbp	30.88	31.1467	32.7367	32.4967	30.54	30.3033	31.32	31.0667	30.5367	30.6967		Mapk14	-2.05667	-1.89	-0.546667	-0.353333	-0.83	-0.326667	-2.53667	-2.12	-0.68	-0.256667		Mapk14	4.16024	3.70635	1.46071	1.27751	1.77769	1.25411	5.80247	4.34694	1.60214	1.19472
			Mapk14	28.8233	29.2567	32.19	32.1433	29.71	29.9767	28.7833	28.9467	29.8567	30.44

## Sheet: Fig. 2b
Source data for Fig. 2b
GO Term	Description	P-value	FDR q-value	Enrichment	number_of_genes	Genes
GO:0006412	translation	7.06e-07	0.00613	3.03	23	[Rps3a1 - ribosomal protein s3a1, Rps4x - ribosomal protein s4, x-linked, Rps29 - ribosomal protein s29, Eif2s1 - eukaryotic translation initiation factor 2, subunit 1 alpha, Rps20 - ribosomal protein s20, Rpl17 - ribosomal protein l17, Rpl30 - ribosomal protein l30, Rps23 - ribosomal protein s23, Eif5 - eukaryotic translation initiation factor 5, Eif4e - eukaryotic translation initiation factor …
GO:0043043	peptide biosynthetic process	1.05e-06	0.00457	2.96	23	[Rps3a1 - ribosomal protein s3a1, Rps4x - ribosomal protein s4, x-linked, Rps29 - ribosomal protein s29, Eif2s1 - eukaryotic translation initiation factor 2, subunit 1 alpha, Rps20 - ribosomal protein s20, Rpl17 - ribosomal protein l17, Rpl30 - ribosomal protein l30, Rps23 - ribosomal protein s23, Eif5 - eukaryotic translation initiation factor 5, Eif4e - eukaryotic translation initiation factor …
GO:0043604	amide biosynthetic process	1.25e-06	0.00362	2.77	25	[Rps3a1 - ribosomal protein s3a1, Rps4x - ribosomal protein s4, x-linked, Rps29 - ribosomal protein s29, Rpl17 - ribosomal protein l17, Eif5 - eukaryotic translation initiation factor 5, Rps23 - ribosomal protein s23, Rps26 - ribosomal protein s26, Rpsa - ribosomal protein sa, Rps11 - ribosomal protein s11, Vars - valyl-trna synthetase, Mthfd1l - methylenetetrahydrofolate dehydrogenase (nadp+ dep…
GO:0006518	peptide metabolic process	1.99e-06	0.00433	2.7	25	[Rps3a1 - ribosomal protein s3a1, Rps4x - ribosomal protein s4, x-linked, Rps29 - ribosomal protein s29, Rpl17 - ribosomal protein l17, Eif5 - eukaryotic translation initiation factor 5, Rps23 - ribosomal protein s23, Rps26 - ribosomal protein s26, Rpsa - ribosomal protein sa, Rps11 - ribosomal protein s11, Vars - valyl-trna synthetase, Rps14 - ribosomal protein s14, Rps19 - ribosomal protein s19…
GO:0043603	cellular amide metabolic process	5.63e-06	0.00977	2.39	28	[Rps3a1 - ribosomal protein s3a1, Rps4x - ribosomal protein s4, x-linked, Rps29 - ribosomal protein s29, Rpl17 - ribosomal protein l17, Rps23 - ribosomal protein s23, Eif5 - eukaryotic translation initiation factor 5, Rps26 - ribosomal protein s26, Rpsa - ribosomal protein sa, Rps11 - ribosomal protein s11, Mthfd1l - methylenetetrahydrofolate dehydrogenase (nadp+ dependent) 1-like, Vars - valyl-t…
GO:0009059	macromolecule biosynthetic process	3.08e-05	0.0446	2.11	30	[Rps3a1 - ribosomal protein s3a1, Rps4x - ribosomal protein s4, x-linked, Rps29 - ribosomal protein s29, Gtf2f2 - general transcription factor iif, polypeptide 2, Rpl17 - ribosomal protein l17, Supt5 - suppressor of ty 5, Rps23 - ribosomal protein s23, Eif5 - eukaryotic translation initiation factor 5, Rps26 - ribosomal protein s26, Rpsa - ribosomal protein sa, Rps11 - ribosomal protein s11, Ugdh…
GO:0034645	cellular macromolecule biosynthetic process	3.6e-05	0.0446	2.13	29	[Rps3a1 - ribosomal protein s3a1, Rps4x - ribosomal protein s4, x-linked, Rps29 - ribosomal protein s29, Gtf2f2 - general transcription factor iif, polypeptide 2, Rpl17 - ribosomal protein l17, Rps23 - ribosomal protein s23, Eif5 - eukaryotic translation initiation factor 5, Rps26 - ribosomal protein s26, Rpsa - ribosomal protein sa, Rps11 - ribosomal protein s11, Ugdh - udp-glucose dehydrogenase…
GO:0044271	cellular nitrogen compound biosynthetic process	0.000101	0.11	1.88	34	[Rps3a1 - ribosomal protein s3a1, Rps4x - ribosomal protein s4, x-linked, Rps29 - ribosomal protein s29, Gtf2f2 - general transcription factor iif, polypeptide 2, Rpl17 - ribosomal protein l17, Supt5 - suppressor of ty 5, Rps23 - ribosomal protein s23, Eif5 - eukaryotic translation initiation factor 5, Rps26 - ribosomal protein s26, Pfkl - phosphofructokinase, liver, b-type, Rpsa - ribosomal prot…
GO:1901566	organonitrogen compound biosynthetic process	0.000103	0.099	2.02	29	[Rps3a1 - ribosomal protein s3a1, Rps4x - ribosomal protein s4, x-linked, Rps29 - ribosomal protein s29, Rpl17 - ribosomal protein l17, Rps23 - ribosomal protein s23, Eif5 - eukaryotic translation initiation factor 5, Rps26 - ribosomal protein s26, Pfkl - phosphofructokinase, liver, b-type, Rpsa - ribosomal protein sa, Phgdh - 3-phosphoglycerate dehydrogenase, Rps11 - ribosomal protein s11, Mthfd…
GO:0042274	ribosomal small subunit biogenesis	0.000165	0.143	8.26	5	[Gm9493 - predicted gene 9493, Rps6 - ribosomal protein s6, Rps19 - ribosomal protein s19, Rps17 - ribosomal protein s17, Rps16 - ribosomal protein s16]
GO:0000028	ribosomal small subunit assembly	0.000165	0.13	8.26	5	[Rps14 - ribosomal protein s14, Rps27 - ribosomal protein s27, Rps10 - ribosomal protein s10, Rps19 - ribosomal protein s19, Rpsa - ribosomal protein sa]

## Sheet: Fig. 2c
Source data for Fig. 2c
Uniprot_ID	Gene Symbol	log2_FC	p-value	DMSO_1	DMSO_2	DMSO_3	p38i_1	p38i_2	p38i_3	DMSO_mean	p38i_mean
A2AEP0	Obp1b	-3.56596	0.00936256	-	23.0707	-	-	-	19.5047	23.0707	19.5047
Q8BMA6	Srp68	-2.14887	0.000377503	-	20.8675	20.6586	-	18.4789	18.7494	20.763	18.6142
Q9Z1B5	Mad2l1	-2.06105	0.00945112	22.8241	22.3491	-	20.5256	-	-	22.5866	20.5256
Q99P88	Nup155	-1.71532	0.0057904	22.5056	22.8705	22.8476	21.8137	20.2617	21.0024	22.7412	21.0259
O70475	Ugdh	-1.6627	0.0328082	22.658	22.2652	22.6528	20.2951	20.0695	22.2234	22.5254	20.8627
Q9Z2D8	Mbd3	-1.61254	0.000844659	-	21.3474	21.3715	19.5943	19.8995	-	21.3595	19.7469
P26645	Marcks	-1.56495	0.0162509	21.7411	22.3261	22.3236	20.0701	21.5756	20.0503	22.1303	20.5653
O08808	Diaph1	-1.53003	0.0304272	21.0332	22.3539	-	20.6587	19.7074	20.1244	21.6935	20.1635
Q9DBE9	Ftsj3	-1.31154	0.00761018	22.6914	23.0644	22.2105	21.0356	21.9032	21.0928	22.6554	21.3439
B8JJ69	2310061I04Rik	-1.14839	0.0369154	-	21.0796	21.715	19.6108	20.6477	20.4881	21.3973	20.2489
Q8VE62	Paip1	-1.13865	0.0115965	22.2634	21.4849	21.7629	20.4917	20.9051	-	21.8371	20.6984
P62137	Ppp1ca	-1.02372	0.00166498	21.7922	21.9165	21.9374	20.6904	20.6417	21.2428	21.882	20.8583
Q80X50	Ubap2l	-1.01153	0.00125144	21.1464	21.509	21.4249	20.3536	20.3436	-	21.3601	20.3486
Q9DBT9	Dmgdh	-0.953282	0.0199726	20.856	21.428	-	20.1593	20.2182	-	21.142	20.1887
Q9D1P4	Chordc1	-0.924103	0.0412139	21.2399	20.8613	21.4852	20.2713	-	-	21.1954	20.2713
Q9QZM0	Ubqln2	-0.919399	0.00177637	21.4708	21.603	-	20.6616	20.7649	20.4261	21.5369	20.6175
P39447	Tjp1	-0.892518	0.0260123	21.4039	21.7037	21.8312	20.4672	20.4047	21.3892	21.6463	20.7537
P14094	Atp1b1	-0.87576	0.0026092	21.6369	22.0403	21.9061	21.1891	20.7168	21.0501	21.8611	20.9853
O88441	Mtx2	-0.824103	0.0149363	-	21.6159	21.909	20.792	-	21.0847	21.7625	20.9384
Q8R0A0	Gtf2f2	-0.802633	0.026493	21.512	21.66	-	-	-	20.7833	21.586	20.7833
Q8CI11	Gnl3	-0.738095	0.0288086	22.1509	22.656	22.6916	21.3119	21.9128	22.0595	22.4995	21.7614
P62307	Snrpf	-0.728596	0.0399348	23.7162	23.1328	23.6296	23.1742	22.8234	22.2953	23.4929	22.7643
E9Q8D0	Dnajc21	-0.715915	0.0340876	22.3417	22.0139	22.3512	22.0558	21.1818	21.3216	22.2356	21.5197
Q9CXT8	Pmpcb	-0.666877	0.0242344	22.3699	22.9254	23.0348	22.089	21.8931	22.3474	22.7767	22.1098
Q80W47	Wipi2	-0.665202	0.0321622	21.1342	20.784	-	20.1617	-	20.4261	20.9591	20.2939
A6PWE0	Elobl	-0.65757	0.0114875	22.3451	22.2315	22.286	22.0068	21.3903	21.4929	22.2875	21.63
P47802	Mtx1	-0.60804	0.0174514	22.2737	22.299	21.9391	21.8864	21.3935	21.4079	22.1706	21.5626
Q91VX2	Ubap2	-0.60009	0.0299671	22.8954	22.6959	22.1892	21.8212	22.0031	22.156	22.5935	21.9934
Q8K2B3	Sdha	-0.579507	0.0389905	24.4567	24.0036	24.2606	23.3429	23.6001	24.0394	24.2403	23.6608
Q8VEE4	Rpa1	-0.574612	0.00529865	22.431	22.5112	22.5651	21.7144	22.1404	21.9287	22.5025	21.9278
Q9CWK8	Snx2	-0.572325	0.0267134	24.6206	24.9399	24.2392	23.9088	24.1065	24.0674	24.5999	24.0276
Q9Z1Q9	Vars	-0.56819	0.0261564	24.0655	24.6982	24.2956	23.898	23.8622	23.5945	24.3531	23.7849
Q99ME9	Gtpbp4	-0.566984	0.00993476	22.9099	23.3359	22.9027	22.3858	22.479	22.5827	23.0495	22.4825
Q8VHM5	Hnrnpr	-0.549499	0.0340295	21.7903	21.9725	21.9052	21.0645	21.7551	21.2	21.8894	21.3399
Q9CQI7	Snrpb2	-0.538347	0.0157171	23.4049	23.1465	23.0467	22.9151	22.5524	22.5156	23.1994	22.661
P62274	Rps29	-0.530086	0.00297346	23.5409	23.402	23.6057	22.8553	23.0063	23.0966	23.5162	22.9861
Q6ZWU9	Rps27	-0.528055	0.0117495	25.7822	25.6919	25.5971	25.2598	25.337	24.8902	25.6904	25.1623
Q91VM9	Ppa2	-0.506872	0.0250033	20.8539	20.8632	20.9647	-	20.3871	-	20.8939	20.3871
O35054	Cldn4	-0.486866	0.00946061	21.8116	21.7561	21.6556	21.0264	21.3646	21.3717	21.7411	21.2542
Q99K43	Prc1	-0.484561	0.027395	22.6695	22.7194	23.0782	22.571	22.1911	22.2513	22.8223	22.3378
Q9D6T0	Nosip	-0.481638	0.0170653	-	20.9616	20.9292	-	20.5073	20.4201	20.9454	20.4637
Q9D023	Mpc2	-0.473058	0.0385267	22.5346	22.6591	22.9046	22.3584	22.406	21.9148	22.6994	22.2264
P97855	G3bp1	-0.45345	0.00854546	25.1908	25.2232	25.0872	24.549	24.8867	24.7051	25.167	24.7136
Q922D4	Ppp6r3	-0.433661	0.00657183	23.0915	22.965	23.0299	22.5383	22.7528	22.4943	23.0288	22.5951
Q9CZX8	Rps19	-0.430516	0.00655116	27.6573	27.5044	27.4758	27.2093	26.9892	27.1475	27.5458	27.1153
Q9CQC9	Sar1b	-0.427443	0.0189142	22.4859	22.2478	22.6567	22.0881	22.0902	21.9298	22.4634	22.036
Q7TQH0	Atxn2l	-0.422812	0.030189	24.1984	24.2573	23.8061	23.5701	23.7588	23.6644	24.0873	23.6644
P63276	Rps17	-0.421965	0.0119372	26.0317	26.3372	26.3104	25.8916	25.7686	25.7533	26.2265	25.8045
O35207	Cdk2ap1	-0.417616	0.0229815	20.0437	20.0278	-	-	19.6191	19.6172	20.0358	19.6181
Q07417	Acads	-0.40752	0.019169	23.5423	23.4157	23.5947	22.8909	23.2192	23.22	23.5176	23.1101
P82343	Renbp	-0.402241	0.0307356	22.2496	21.9349	21.8223	21.4812	21.6994	21.6194	22.0023	21.6
P62908	Rps3	-0.394147	0.00526534	28.6312	28.574	28.6104	28.2887	28.0921	28.2524	28.6052	28.2111
E9PWS4	AU018091	-0.385959	0.0186159	23.4977	23.2297	23.4603	22.8688	23.1077	23.0533	23.3959	23.0099
P11404	Fabp3	-0.375428	0.0170129	24.2541	24.4321	24.2994	23.9818	23.7906	24.0868	24.3285	23.9531
P60867	Rps20	-0.373649	0.00403053	27.0276	27.1304	27.1622	26.7426	26.7285	26.7282	27.1067	26.7331
P14131	Rps16	-0.372466	0.00427629	27.187	27.2853	27.2363	26.8701	26.805	26.9162	27.2362	26.8638
Q9CPR4	Rpl17	-0.365496	0.0169037	26.7143	26.8007	26.9715	26.5847	26.4013	26.404	26.8288	26.4633
P62889	Rpl30	-0.354043	0.0190971	26.9546	27.0262	26.9696	26.6385	26.788	26.4618	26.9835	26.6294
O55201	Supt5h	-0.353683	0.0138328	24.422	24.1855	24.3838	24.0175	24.0129	23.8999	24.3304	23.9768
P62702	Rps4x	-0.34701	0.00627846	28.064	28.1106	28.0066	27.7775	27.6584	27.7043	28.0604	27.7134
Q61879	Myh10	-0.345752	0.0182275	25.788	26.0539	25.8378	25.6253	25.5205	25.4966	25.8932	25.5475
Q6ZWN5	Rps9	-0.341324	0.0223317	27.7021	27.9496	27.7675	27.4448	27.5835	27.3669	27.8064	27.4651
P62264	Rps14	-0.324406	0.0184419	26.2115	26.1739	26.0066	25.7958	25.7258	25.8971	26.1306	25.8062
P97351	Rps3a	-0.311464	0.0156705	27.8839	28.0161	27.8197	27.5442	27.587	27.6541	27.9065	27.5951
F6SVV1	Gm9493	-0.307382	0.0185696	27.5379	27.6236	27.537	27.3889	27.2011	27.1862	27.5661	27.2588
P62270	Rps18	-0.304021	0.0215994	27.1789	27.2477	27.0465	26.9376	26.7713	26.8521	27.1577	26.8537
A2A6M5	Calcoco2	-0.301354	0.0210861	25.9174	25.9895	25.7804	25.5143	25.6244	25.6447	25.8958	25.5944
P29341	Pabpc1	-0.292154	0.044152	26.8762	27.003	26.8289	26.5607	26.7842	26.4868	26.9027	26.6106
P62281	Rps11	-0.289611	0.0160586	27.2785	27.4084	27.3495	27.0714	26.9824	27.1137	27.3455	27.0559
P62245	Rps15a	-0.276749	0.0183013	26.4461	26.4969	26.3694	26.2237	26.1587	26.0997	26.4374	26.1607
P63325	Rps10	-0.267802	0.0303153	26.1675	26.2797	26.2362	26.0827	25.9109	25.8864	26.2278	25.96
P62855	Rps26	-0.262202	0.0312982	25.599	25.8197	25.6508	25.4278	25.4485	25.4066	25.6898	25.4276
Q9D8B3	Chmp4b	-0.25184	0.0472651	23.5903	23.3195	23.4817	23.1703	23.2297	23.2359	23.4638	23.212
P62754	Rps6	-0.250643	0.0382905	26.9833	26.9461	26.9414	26.7326	26.5766	26.8097	26.9569	26.7063
P60521	Gabarapl2	-0.221269	0.0486161	25.7646	25.8637	25.7897	25.6166	25.4823	25.6553	25.806	25.5847
P62267	Rps23	-0.208942	0.0397612	24.9891	25.0623	24.9602	24.7604	24.793	24.8314	25.0039	24.7949
P14206	Rpsa	-0.201034	0.0497656	28.0525	28.0951	28.0214	27.8609	27.788	27.9171	28.0564	27.8553
Q9R062	Gyg1	0.218872	0.046915	27.3055	27.2846	27.2429	27.5581	27.5409	27.3906	27.2777	27.4965
P43276	Hist1h1b	0.23158	0.0481724	25.781	25.952	25.747	26.0446	26.0248	26.1054	25.8267	26.0583
O88653	Lamtor3	0.252037	0.038229	22.0144	22.033	22.0697	22.1758	22.2837	22.4139	22.0391	22.2911
Q9QZN0	Fbxo15	0.284744	0.00986411	25.1149	25.0828	25.0945	25.3764	25.3506	25.4194	25.0974	25.3821
Q9D1K2	Atp6v1f	0.290357	0.019991	22.6647	22.5649	22.7478	22.877	22.9724	22.999	22.6591	22.9495
Q8R183	Timd2	0.290812	0.0155947	23.7022	23.6004	23.5683	23.9248	23.8496	23.969	23.6237	23.9145
P99024	Tubb5	0.293806	0.0491095	26.2021	26.3147	26.1929	26.7359	26.4208	26.4343	26.2365	26.5303
Q6ZWX6	Eif2s1	0.296304	0.0255103	26.3555	26.395	26.476	26.5671	26.7465	26.8018	26.4088	26.7051
P35282	Rab21	0.312233	0.0465411	22.6409	22.2591	22.5015	22.8511	22.7197	22.7674	22.4672	22.7794
Q9CZW5	Tomm70	0.320455	0.0342586	23.7497	23.954	23.6202	24.0301	24.1792	24.0759	23.7746	24.0951
Q9R1Q7	Plp2	0.324184	0.0320271	21.0401	20.92	20.8761	21.0894	21.402	21.3173	20.9454	21.2696
Q9Z1N5	Ddx39b	0.330121	0.00450842	23.9752	23.9631	23.9559	24.2894	24.2922	24.303	23.9647	24.2949
Q61133	Gstt2	0.333355	0.0299427	23.1011	22.8473	22.9748	23.1586	23.422	23.3427	22.9744	23.3078
O88455	Dhcr7	0.336617	0.0453631	20.4725	20.4073	20.2684	20.818	-	20.6207	20.3827	20.7193
Q61753	Phgdh	0.345753	0.0424867	25.9615	25.723	25.655	26.2773	25.9556	26.1439	25.7798	26.1256
A2A958	C87977	0.347222	0.0406087	19.9946	19.9615	19.6386	20.2802	20.2706	20.0857	19.8649	20.2121
Q9DCM0	Ethe1	0.382293	0.0264343	21.9734	22.3564	22.1787	22.4457	22.5593	22.6504	22.1695	22.5518
P59325	Eif5	0.386519	0.00387341	24.882	25.0134	24.9078	25.3656	25.3064	25.2907	24.9344	25.3209
Q9JMH6	Txnrd1	0.397295	0.020113	24.1271	24.2123	24.117	24.6866	24.6418	24.3199	24.1521	24.5494
Q9D1L0	Chchd2	0.407259	0.0144204	24.066	24.0533	24.3577	24.5508	24.6497	24.4983	24.159	24.5663
Q91VD9	Ndufs1	0.417608	0.0246427	23.831	24.0869	24.303	24.515	24.5159	24.4429	24.0737	24.4913
Q9EQ20	Aldh6a1	0.425431	0.0346653	23.4416	23.8055	23.8605	24.0423	24.0284	24.3133	23.7026	24.128
Q6A4J8	Usp7	0.460128	0.0262005	23.6184	23.8911	23.3429	24.0227	24.0838	24.1262	23.6175	24.0776
Q8VH51	Rbm39	0.47035	0.0282306	23.1894	23.3334	23.092	23.5109	23.9846	23.5304	23.2049	23.6753
P56213	Gfer	0.471602	0.0207245	20.2434	20.2521	-	20.7846	-	20.6541	20.2478	20.7194
Q9DBX6	Cyp2s1	0.472663	0.0257848	24.4092	24.8903	24.5076	25.0303	24.9695	25.2251	24.6023	25.075
Q9JKR6	Hyou1	0.489027	0.0396289	23.1933	23.7082	23.1901	23.7612	23.741	24.0564	23.3639	23.8529
Q9EPL9	Acox3	0.492078	0.0134617	24.9748	24.7097	25.0875	25.2661	25.56	25.4222	24.924	25.4161
Q3V3R1	Mthfd1l	0.509538	0.00433821	21.8367	21.9675	21.9218	22.4222	22.2568	22.5756	21.9087	22.4182
B2RQC6	Cad	0.521136	0.0393129	23.6677	24.3902	24.1216	24.6159	24.4974	24.6296	24.0598	24.581
P48678	Lmna	0.521252	0.03452	24.3223	24.6755	24.082	24.6685	25.0514	24.9237	24.3599	24.8812
Q04750	Top1	0.52887	0.0276578	23.8714	24.5295	24.2764	24.7867	24.7915	24.6857	24.2258	24.7547
P63073	Eif4e	0.530878	0.0130642	23.2137	23.1012	23.2814	23.4587	23.7766	23.9536	23.1988	23.7296
Q91WB4	Plekhf2	0.542352	0.0327252	20.7563	20.4499	-	21.104	-	21.1869	20.6031	21.1455
Q921M4	Golga2	0.548586	0.0408681	-	19.5865	19.907	-	20.3889	20.2018	19.7467	20.2953
Q9Z2M7	Pmm2	0.564008	0.0437133	22.1657	22.1459	21.5082	22.627	22.278	22.6069	21.94	22.504
Q9R0Q3	Tmed2	0.59827	0.0411152	-	21.191	21.1627	-	-	21.7751	21.1769	21.7751
Q91WQ3	Yars	0.635388	0.00831516	22.3122	21.9116	21.8958	22.6276	22.8676	22.5306	22.0399	22.6753
Q923T9	Camk2g	0.651936	0.00870572	-	19.8365	19.9632	-	20.6068	20.4968	19.8999	20.5518
P52760	Rida	0.682453	0.00139375	21.7882	21.4572	21.589	22.2182	22.2711	22.3924	21.6115	22.2939
Q8C4L8	C130073F10Rik	0.696388	0.0289629	19.9234	-	-	20.6025	20.637	-	19.9234	20.6198
Q00547	Hmmr	0.846418	0.0238575	19.3	19.2549	-	-	20.3889	19.8588	19.2775	20.1239
P32921	Wars	0.881398	0.00071634	21.4812	21.2575	21.141	22.0146	22.307	22.2022	21.2932	22.1746
P21278	Gna11	0.899364	0.00464397	21.615	21.7659	21.608	22.3006	22.9845	22.4019	21.663	22.5624
Q9CZU3	Mtrex	0.901283	0.041974	21.581	21.6472	20.6232	21.8794	22.6185	22.0574	21.2838	22.1851
Q02819	Nucb1	0.94726	0.0135478	21.7481	21.3326	21.817	22.0565	22.7653	22.9176	21.6326	22.5798
P12382	Pfkl	0.986967	0.00503147	-	20.5744	-	21.5033	21.6968	21.484	20.5744	21.5614
Q9QXZ0	Macf1	0.998019	0.0433732	21.9229	23.3983	22.2916	23.4991	23.6609	23.4469	22.5376	23.5356
O35841	Api5	1.07124	0.000368554	24.0687	24.4168	24.4278	25.5367	25.2629	25.3275	24.3045	25.3757
Q8BX22	Sall4	1.26883	0.00858765	20.1113	-	19.962	-	21.3055	-	20.0367	21.3055
P97376	Frg1	1.39565	0.0421954	-	20.2861	-	-	-	21.6818	20.2861	21.6818
Q91VW5	Golga4	1.5155	0.0462125	21.007	20.8256	22.4525	22.9276	22.1289	23.7751	21.4284	22.9439
Q8BVQ5	Ppme1	1.64522	0.000188181	20.9584	20.6879	20.2639	22.2066	22.2505	22.3889	20.6368	22.282

## Sheet: Fig. 2d
Source data for Fig. 2d
GO Term	Description	P-value	FDR q-value	Enrichment	number_of_genes	Genes
GO:0019219	regulation of nucleobase-containing compound metabolic process	6.78e-07	0.00588	1.94	46	[Ccnl1 - cyclin l1, Lmna - lamin a, Gtf2f1 - general transcription factor iif, polypeptide 1, Sqstm1 - sequestosome 1, Nup98 - nucleoporin 98, Hnrnpu - heterogeneous nuclear ribonucleoprotein u, Lemd3 - lem domain containing 3, Tra2b - transformer 2 beta homolog (drosophila), Raly - hnrnp-associated with lethal yellow, Nucks1 - nuclear casein kinase and cyclin-dependent kinase substrate 1, Hsp90a…
GO:0051252	regulation of RNA metabolic process	1.78e-06	0.0077	2	41	[Ccnl1 - cyclin l1, Gtf2f1 - general transcription factor iif, polypeptide 1, Sqstm1 - sequestosome 1, Nup98 - nucleoporin 98, Hnrnpu - heterogeneous nuclear ribonucleoprotein u, Lemd3 - lem domain containing 3, Tra2b - transformer 2 beta homolog (drosophila), Raly - hnrnp-associated with lethal yellow, Nucks1 - nuclear casein kinase and cyclin-dependent kinase substrate 1, Hist1h1b - histone clu…
GO:1903312	negative regulation of mRNA metabolic process	8.68e-06	0.0251	6.02	9	[Ybx1 - y box protein 1, Tra2b - transformer 2 beta homolog (drosophila), Srsf7 - serine/arginine-rich splicing factor 7, U2af2 - u2 small nuclear ribonucleoprotein auxiliary factor (u2af) 2, Larp1 - la ribonucleoprotein domain family, member 1, Hnrnpc - heterogeneous nuclear ribonucleoprotein c, Thrap3 - thyroid hormone receptor associated protein 3, Hnrnpu - heterogeneous nuclear ribonucleoprot…
GO:0045934	negative regulation of nucleobase-containing compound metabolic process	1.97e-05	0.0428	2.38	25	[Sqstm1 - sequestosome 1, Hnrnpu - heterogeneous nuclear ribonucleoprotein u, Tra2b - transformer 2 beta homolog (drosophila), Kdm2b - lysine (k)-specific demethylase 2b, Mybbp1a - myb binding protein (p160) 1a, Hist1h1b - histone cluster 1, h1b, Thrap3 - thyroid hormone receptor associated protein 3, Dnajc2 - dnaj (hsp40) homolog, subfamily c, member 2, Ezh2 - enhancer of zeste homolog 2 (drosop…
GO:0006325	chromatin organization	2.28e-05	0.0396	2.92	18	[Nasp - nuclear autoantigenic sperm protein (histone-binding), Ezh2 - enhancer of zeste homolog 2 (drosophila), Mcm2 - minichromosome maintenance deficient 2 mitotin (s. cerevisiae), Atrx - alpha thalassemia/mental retardation syndrome x-linked homolog (human), Hnrnpu - heterogeneous nuclear ribonucleoprotein u, Smarca4 - swi/snf related, matrix associated, actin dependent regulator of chromatin,…
GO:0065004	protein-DNA complex assembly	3.32e-05	0.048	5.9	8	[Nasp - nuclear autoantigenic sperm protein (histone-binding), Hist1h1e - histone cluster 1, h1e, Mcm2 - minichromosome maintenance deficient 2 mitotin (s. cerevisiae), Hist1h1b - histone cluster 1, h1b, Mcm4 - minichromosome maintenance deficient 4 homolog (s. cerevisiae), Atrx - alpha thalassemia/mental retardation syndrome x-linked homolog (human), Npm1 - nucleophosmin 1, Smarca4 - swi/snf rel…
GO:0006334	nucleosome assembly	5.29e-05	0.0656	6.51	7	[Nasp - nuclear autoantigenic sperm protein (histone-binding), Hist1h1e - histone cluster 1, h1e, Mcm2 - minichromosome maintenance deficient 2 mitotin (s. cerevisiae), Hist1h1b - histone cluster 1, h1b, Atrx - alpha thalassemia/mental retardation syndrome x-linked homolog (human), Npm1 - nucleophosmin 1, Smarca4 - swi/snf related, matrix associated, actin dependent regulator of chromatin, subfam…
GO:0051052	regulation of DNA metabolic process	5.46e-05	0.0592	3.12	15	[Lmna - lamin a, Atrx - alpha thalassemia/mental retardation syndrome x-linked homolog (human), Hnrnpu - heterogeneous nuclear ribonucleoprotein u, Gja1 - gap junction protein, alpha 1, Npm2 - nucleophosmin/nucleoplasmin 2, Hist1h1e - histone cluster 1, h1e, Hsp90aa1 - heat shock protein 90, alpha (cytosolic), class a member 1, Nucks1 - nuclear casein kinase and cyclin-dependent kinase substrate …
GO:0051171	regulation of nitrogen compound metabolic process	6.17e-05	0.0594	1.54	55	[Lmnb1 - lamin b1, Arpp19 - camp-regulated phosphoprotein 19, Lmna - lamin a, Sqstm1 - sequestosome 1, Hnrnpu - heterogeneous nuclear ribonucleoprotein u, Lemd3 - lem domain containing 3, Raly - hnrnp-associated with lethal yellow, Hsp90aa1 - heat shock protein 90, alpha (cytosolic), class a member 1, Nucks1 - nuclear casein kinase and cyclin-dependent kinase substrate 1, Eif4g1 - eukaryotic tran…
GO:0006259	DNA metabolic process	7.59e-05	0.0659	2.67	18	[Nasp - nuclear autoantigenic sperm protein (histone-binding), Ssrp1 - structure specific recognition protein 1, Sde2 - sde2 telomere maintenance homolog (s. pombe), Ezh2 - enhancer of zeste homolog 2 (drosophila), Mcm2 - minichromosome maintenance deficient 2 mitotin (s. cerevisiae), Mcm4 - minichromosome maintenance deficient 4 homolog (s. cerevisiae), Atrx - alpha thalassemia/mental retardatio…
GO:0031325	positive regulation of cellular metabolic process	7.79e-05	0.0614	1.77	39	[Lmnb1 - lamin b1, Arpp19 - camp-regulated phosphoprotein 19, Lmna - lamin a, Larp4 - la ribonucleoprotein domain family, member 4, Gtf2f1 - general transcription factor iif, polypeptide 1, Sqstm1 - sequestosome 1, Hnrnpu - heterogeneous nuclear ribonucleoprotein u, Nup98 - nucleoporin 98, Rab1 - rab1, member ras oncogene family, Tra2b - transformer 2 beta homolog (drosophila), Hsp90aa1 - heat sh…
GO:0051253	negative regulation of RNA metabolic process	8.14e-05	0.0589	2.35	22	[Ezh2 - enhancer of zeste homolog 2 (drosophila), Sqstm1 - sequestosome 1, Atrx - alpha thalassemia/mental retardation syndrome x-linked homolog (human), Hnrnpu - heterogeneous nuclear ribonucleoprotein u, Smarca4 - swi/snf related, matrix associated, actin dependent regulator of chromatin, subfamily a, member 4, Ybx1 - y box protein 1, Tra2b - transformer 2 beta homolog (drosophila), Mtdh - meta…
GO:0010604	positive regulation of macromolecule metabolic process	8.19e-05	0.0547	1.76	39	[Lmnb1 - lamin b1, Lmna - lamin a, Larp4 - la ribonucleoprotein domain family, member 4, Gtf2f1 - general transcription factor iif, polypeptide 1, Sqstm1 - sequestosome 1, Hnrnpu - heterogeneous nuclear ribonucleoprotein u, Rab1 - rab1, member ras oncogene family, Nup98 - nucleoporin 98, Tra2b - transformer 2 beta homolog (drosophila), Nucks1 - nuclear casein kinase and cyclin-dependent kinase su…
GO:0010468	regulation of gene expression	8.46e-05	0.0524	1.67	44	[Ccnl1 - cyclin l1, Lmna - lamin a, Larp4 - la ribonucleoprotein domain family, member 4, Gtf2f1 - general transcription factor iif, polypeptide 1, Sqstm1 - sequestosome 1, Nup98 - nucleoporin 98, Hnrnpu - heterogeneous nuclear ribonucleoprotein u, Lemd3 - lem domain containing 3, Tra2b - transformer 2 beta homolog (drosophila), Nucks1 - nuclear casein kinase and cyclin-dependent kinase substrate…
GO:0010556	regulation of macromolecule biosynthetic process	8.78e-05	0.0508	1.74	40	[Ccnl1 - cyclin l1, Larp4 - la ribonucleoprotein domain family, member 4, Gtf2f1 - general transcription factor iif, polypeptide 1, Sqstm1 - sequestosome 1, Hnrnpu - heterogeneous nuclear ribonucleoprotein u, Lemd3 - lem domain containing 3, Raly - hnrnp-associated with lethal yellow, Hsp90aa1 - heat shock protein 90, alpha (cytosolic), class a member 1, Nucks1 - nuclear casein kinase and cyclin-…
GO:0090304	nucleic acid metabolic process	9.04e-05	0.049	1.76	39	[Ssrp1 - structure specific recognition protein 1, Sde2 - sde2 telomere maintenance homolog (s. pombe), Ccnl1 - cyclin l1, Rps6 - ribosomal protein s6, Gtf2f1 - general transcription factor iif, polypeptide 1, Srrm1 - serine/arginine repetitive matrix 1, Mcm4 - minichromosome maintenance deficient 4 homolog (s. cerevisiae), Hnrnpu - heterogeneous nuclear ribonucleoprotein u, Nup98 - nucleoporin 9…
GO:1903506	regulation of nucleic acid-templated transcription	0.000101	0.0515	1.91	32	[Ccnl1 - cyclin l1, Gtf2f1 - general transcription factor iif, polypeptide 1, Sqstm1 - sequestosome 1, Hnrnpu - heterogeneous nuclear ribonucleoprotein u, Lemd3 - lem domain containing 3, Raly - hnrnp-associated with lethal yellow, Nucks1 - nuclear casein kinase and cyclin-dependent kinase substrate 1, Hist1h1b - histone cluster 1, h1b, Spin1 - spindlin 1, Mybbp1a - myb binding protein (p160) 1a,…
GO:0006260	DNA replication	0.000113	0.0545	4.48	9	[Nasp - nuclear autoantigenic sperm protein (histone-binding), Ssrp1 - structure specific recognition protein 1, Sde2 - sde2 telomere maintenance homolog (s. pombe), Mcm2 - minichromosome maintenance deficient 2 mitotin (s. cerevisiae), Mcm4 - minichromosome maintenance deficient 4 homolog (s. cerevisiae), Tbrg1 - transforming growth factor beta regulated gene 1, Nup98 - nucleoporin 98, Rrm2 - ri…
GO:2001141	regulation of RNA biosynthetic process	0.000119	0.0544	1.9	32	[Ccnl1 - cyclin l1, Gtf2f1 - general transcription factor iif, polypeptide 1, Sqstm1 - sequestosome 1, Hnrnpu - heterogeneous nuclear ribonucleoprotein u, Lemd3 - lem domain containing 3, Raly - hnrnp-associated with lethal yellow, Nucks1 - nuclear casein kinase and cyclin-dependent kinase substrate 1, Hist1h1b - histone cluster 1, h1b, Tle6 - transducin-like enhancer of split 6, homolog of droso…
GO:0080090	regulation of primary metabolic process	0.000133	0.0576	1.5	55	[Lmnb1 - lamin b1, Arpp19 - camp-regulated phosphoprotein 19, Lmna - lamin a, Sqstm1 - sequestosome 1, Hnrnpu - heterogeneous nuclear ribonucleoprotein u, Lemd3 - lem domain containing 3, Raly - hnrnp-associated with lethal yellow, Hsp90aa1 - heat shock protein 90, alpha (cytosolic), class a member 1, Nucks1 - nuclear casein kinase and cyclin-dependent kinase substrate 1, Eif4g1 - eukaryotic tran…
GO:0031326	regulation of cellular biosynthetic process	0.000142	0.0587	1.69	41	[Arpp19 - camp-regulated phosphoprotein 19, Ccnl1 - cyclin l1, Larp4 - la ribonucleoprotein domain family, member 4, Gtf2f1 - general transcription factor iif, polypeptide 1, Sqstm1 - sequestosome 1, Hnrnpu - heterogeneous nuclear ribonucleoprotein u, Lemd3 - lem domain containing 3, Raly - hnrnp-associated with lethal yellow, Nucks1 - nuclear casein kinase and cyclin-dependent kinase substrate 1…
GO:0009893	positive regulation of metabolic process	0.000156	0.0614	1.68	41	[Lmnb1 - lamin b1, Arpp19 - camp-regulated phosphoprotein 19, Lmna - lamin a, Larp4 - la ribonucleoprotein domain family, member 4, Gtf2f1 - general transcription factor iif, polypeptide 1, Sqstm1 - sequestosome 1, Hnrnpu - heterogeneous nuclear ribonucleoprotein u, Rab1 - rab1, member ras oncogene family, Nup98 - nucleoporin 98, Tra2b - transformer 2 beta homolog (drosophila), Hsp90aa1 - heat sh…
GO:0010628	positive regulation of gene expression	0.000167	0.063	2.02	27	[Lmna - lamin a, Gtf2f1 - general transcription factor iif, polypeptide 1, Larp4 - la ribonucleoprotein domain family, member 4, Hnrnpu - heterogeneous nuclear ribonucleoprotein u, Nup98 - nucleoporin 98, Tra2b - transformer 2 beta homolog (drosophila), Nucks1 - nuclear casein kinase and cyclin-dependent kinase substrate 1, Spin1 - spindlin 1, Hist1h1b - histone cluster 1, h1b, Thrap3 - thyroid h…
GO:0043487	regulation of RNA stability	0.000178	0.0643	4.75	8	[Ybx1 - y box protein 1, Larp1 - la ribonucleoprotein domain family, member 1, Hnrnpc - heterogeneous nuclear ribonucleoprotein c, Carhsp1 - calcium regulated heat stable protein 1, Thrap3 - thyroid hormone receptor associated protein 3, Hnrnpu - heterogeneous nuclear ribonucleoprotein u, Npm1 - nucleophosmin 1, Nlrp5 - nlr family, pyrin domain containing 5]
GO:0051173	positive regulation of nitrogen compound metabolic process	0.000179	0.0621	1.74	37	[Lmnb1 - lamin b1, Lmna - lamin a, Larp4 - la ribonucleoprotein domain family, member 4, Gtf2f1 - general transcription factor iif, polypeptide 1, Sqstm1 - sequestosome 1, Hnrnpu - heterogeneous nuclear ribonucleoprotein u, Rab1 - rab1, member ras oncogene family, Nup98 - nucleoporin 98, Tra2b - transformer 2 beta homolog (drosophila), Hsp90aa1 - heat shock protein 90, alpha (cytosolic), class a …
GO:0060255	regulation of macromolecule metabolic process	0.000196	0.0652	1.48	55	[Lmnb1 - lamin b1, Arpp19 - camp-regulated phosphoprotein 19, Lmna - lamin a, Sqstm1 - sequestosome 1, Hnrnpu - heterogeneous nuclear ribonucleoprotein u, Lemd3 - lem domain containing 3, Raly - hnrnp-associated with lethal yellow, Nucks1 - nuclear casein kinase and cyclin-dependent kinase substrate 1, Hsp90aa1 - heat shock protein 90, alpha (cytosolic), class a member 1, Eif4g1 - eukaryotic tran…
GO:0006355	regulation of transcription, DNA-templated	0.000212	0.068	1.87	31	[Ccnl1 - cyclin l1, Gtf2f1 - general transcription factor iif, polypeptide 1, Sqstm1 - sequestosome 1, Hnrnpu - heterogeneous nuclear ribonucleoprotein u, Lemd3 - lem domain containing 3, Nucks1 - nuclear casein kinase and cyclin-dependent kinase substrate 1, Hist1h1b - histone cluster 1, h1b, Mybbp1a - myb binding protein (p160) 1a, Kdm2b - lysine (k)-specific demethylase 2b, Tle6 - transducin-l…
GO:0045935	positive regulation of nucleobase-containing compound metabolic process	0.000223	0.0691	2.02	26	[Gtf2f1 - general transcription factor iif, polypeptide 1, Hnrnpu - heterogeneous nuclear ribonucleoprotein u, Nup98 - nucleoporin 98, Tra2b - transformer 2 beta homolog (drosophila), Nucks1 - nuclear casein kinase and cyclin-dependent kinase substrate 1, Hsp90aa1 - heat shock protein 90, alpha (cytosolic), class a member 1, Parg - poly (adp-ribose) glycohydrolase, Spin1 - spindlin 1, Hist1h1b - …
GO:0051726	regulation of cell cycle	0.000238	0.0711	2.45	18	[Lmnb1 - lamin b1, Sde2 - sde2 telomere maintenance homolog (s. pombe), Ezh2 - enhancer of zeste homolog 2 (drosophila), Ccnl1 - cyclin l1, Rps6 - ribosomal protein s6, Tpx2 - tpx2, microtubule-associated protein homolog (xenopus laevis), Atrx - alpha thalassemia/mental retardation syndrome x-linked homolog (human), Hnrnpu - heterogeneous nuclear ribonucleoprotein u, Ccnk - cyclin k, Cdk11b - cyc…
GO:2000112	regulation of cellular macromolecule biosynthetic process	0.000277	0.0802	1.69	38	[Ccnl1 - cyclin l1, Larp4 - la ribonucleoprotein domain family, member 4, Gtf2f1 - general transcription factor iif, polypeptide 1, Sqstm1 - sequestosome 1, Hnrnpu - heterogeneous nuclear ribonucleoprotein u, Lemd3 - lem domain containing 3, Nucks1 - nuclear casein kinase and cyclin-dependent kinase substrate 1, Hsp90aa1 - heat shock protein 90, alpha (cytosolic), class a member 1, Eif4g1 - eukar…
GO:0009889	regulation of biosynthetic process	0.000316	0.0883	1.63	41	[Arpp19 - camp-regulated phosphoprotein 19, Ccnl1 - cyclin l1, Larp4 - la ribonucleoprotein domain family, member 4, Gtf2f1 - general transcription factor iif, polypeptide 1, Sqstm1 - sequestosome 1, Hnrnpu - heterogeneous nuclear ribonucleoprotein u, Lemd3 - lem domain containing 3, Raly - hnrnp-associated with lethal yellow, Nucks1 - nuclear casein kinase and cyclin-dependent kinase substrate 1…
GO:0031323	regulation of cellular metabolic process	0.00033	0.0894	1.46	55	[Lmnb1 - lamin b1, Arpp19 - camp-regulated phosphoprotein 19, Lmna - lamin a, Sqstm1 - sequestosome 1, Hnrnpu - heterogeneous nuclear ribonucleoprotein u, Lemd3 - lem domain containing 3, Raly - hnrnp-associated with lethal yellow, Hsp90aa1 - heat shock protein 90, alpha (cytosolic), class a member 1, Nucks1 - nuclear casein kinase and cyclin-dependent kinase substrate 1, Eif4g1 - eukaryotic tran…
GO:0071824	protein-DNA complex subunit organization	0.000387	0.102	4.28	8	[Nasp - nuclear autoantigenic sperm protein (histone-binding), Hist1h1e - histone cluster 1, h1e, Mcm2 - minichromosome maintenance deficient 2 mitotin (s. cerevisiae), Hist1h1b - histone cluster 1, h1b, Mcm4 - minichromosome maintenance deficient 4 homolog (s. cerevisiae), Atrx - alpha thalassemia/mental retardation syndrome x-linked homolog (human), Npm1 - nucleophosmin 1, Smarca4 - swi/snf rel…
GO:0010564	regulation of cell cycle process	0.000391	0.0998	2.75	14	[Lmnb1 - lamin b1, Sde2 - sde2 telomere maintenance homolog (s. pombe), Ezh2 - enhancer of zeste homolog 2 (drosophila), Tpx2 - tpx2, microtubule-associated protein homolog (xenopus laevis), Atrx - alpha thalassemia/mental retardation syndrome x-linked homolog (human), Hnrnpu - heterogeneous nuclear ribonucleoprotein u, Ccnk - cyclin k, Cdk11b - cyclin-dependent kinase 11b, Npm2 - nucleophosmin/n…
GO:0048255	mRNA stabilization	0.00042	0.104	7.13	5	[Ybx1 - y box protein 1, Larp1 - la ribonucleoprotein domain family, member 1, Hnrnpc - heterogeneous nuclear ribonucleoprotein c, Thrap3 - thyroid hormone receptor associated protein 3, Hnrnpu - heterogeneous nuclear ribonucleoprotein u]
GO:0051172	negative regulation of nitrogen compound metabolic process	0.000455	0.11	1.82	30	[Arpp19 - camp-regulated phosphoprotein 19, Sqstm1 - sequestosome 1, Hnrnpu - heterogeneous nuclear ribonucleoprotein u, Tra2b - transformer 2 beta homolog (drosophila), Eif4g1 - eukaryotic translation initiation factor 4, gamma 1, Hist1h1b - histone cluster 1, h1b, Kdm2b - lysine (k)-specific demethylase 2b, Mybbp1a - myb binding protein (p160) 1a, Akap1 - a kinase (prka) anchor protein 1, Thrap…
GO:2000279	negative regulation of DNA biosynthetic process	0.000475	0.111	9.51	4	[Hnrnpc - heterogeneous nuclear ribonucleoprotein c, Hnrnpu - heterogeneous nuclear ribonucleoprotein u, Dnajc2 - dnaj (hsp40) homolog, subfamily c, member 2, Gja1 - gap junction protein, alpha 1]
GO:0043488	regulation of mRNA stability	0.000512	0.117	4.68	7	[Ybx1 - y box protein 1, Larp1 - la ribonucleoprotein domain family, member 1, Hnrnpc - heterogeneous nuclear ribonucleoprotein c, Carhsp1 - calcium regulated heat stable protein 1, Thrap3 - thyroid hormone receptor associated protein 3, Hnrnpu - heterogeneous nuclear ribonucleoprotein u, Npm1 - nucleophosmin 1]
GO:0006357	regulation of transcription by RNA polymerase II	0.000587	0.13	2.02	23	[Ezh2 - enhancer of zeste homolog 2 (drosophila), Ncl - nucleolin, Ccnl1 - cyclin l1, Gtf2f1 - general transcription factor iif, polypeptide 1, Sqstm1 - sequestosome 1, Atrx - alpha thalassemia/mental retardation syndrome x-linked homolog (human), Hnrnpu - heterogeneous nuclear ribonucleoprotein u, Ccnk - cyclin k, Smarca4 - swi/snf related, matrix associated, actin dependent regulator of chromat…
GO:1902373	negative regulation of mRNA catabolic process	0.000588	0.127	6.69	5	[Ybx1 - y box protein 1, Larp1 - la ribonucleoprotein domain family, member 1, Hnrnpc - heterogeneous nuclear ribonucleoprotein c, Thrap3 - thyroid hormone receptor associated protein 3, Hnrnpu - heterogeneous nuclear ribonucleoprotein u]
GO:2001237	negative regulation of extrinsic apoptotic signaling pathway	0.000588	0.124	6.69	5	[Yap1 - yes-associated protein 1, Ctnna1 - catenin (cadherin associated protein), alpha 1, Lmna - lamin a, Zc3hc1 - zinc finger, c3hc type 1, Birc6 - baculoviral iap repeat-containing 6]
GO:0034728	nucleosome organization	0.000625	0.129	4.54	7	[Nasp - nuclear autoantigenic sperm protein (histone-binding), Hist1h1e - histone cluster 1, h1e, Mcm2 - minichromosome maintenance deficient 2 mitotin (s. cerevisiae), Hist1h1b - histone cluster 1, h1b, Atrx - alpha thalassemia/mental retardation syndrome x-linked homolog (human), Npm1 - nucleophosmin 1, Smarca4 - swi/snf related, matrix associated, actin dependent regulator of chromatin, subfam…
GO:2001251	negative regulation of chromosome organization	0.000911	0.184	4.28	7	[Hist1h1e - histone cluster 1, h1e, Mcm2 - minichromosome maintenance deficient 2 mitotin (s. cerevisiae), Hnrnpc - heterogeneous nuclear ribonucleoprotein c, Hist1h1b - histone cluster 1, h1b, Atrx - alpha thalassemia/mental retardation syndrome x-linked homolog (human), Hnrnpu - heterogeneous nuclear ribonucleoprotein u, Dnmt1 - dna methyltransferase (cytosine-5) 1]
GO:0042246	tissue regeneration	0.000928	0.183	12.84	3	[Yap1 - yes-associated protein 1, Naca - nascent polypeptide-associated complex alpha polypeptide, Gja1 - gap junction protein, alpha 1]

[truncated: 29 more sheets: Fig. 3b (+4hr), Fig. 3b (+7hr), Fig. 3b (+10hr), Fig. 3c (Cluster I), Fig. 3c (Cluster II), Fig. 3c (Cluster III), Fig. 3d, Fig. 3d,e, Fig. 3e, Fig. 4b, Fig. 4c, Fig. 4d, Fig. 4f, Fig. 4g, Fig. 4h, Fig. 5, Fig. 5 (stats), Fig. 6a, Fig. 6c, Fig. 6d-f and supp Fig. 4 …]
