# Supplementary material for: p38-MAPK-mediated translation regulation during early blastocyst development is required for primitive endoderm differentiation in mice
Source: Commun Biol. 2021 Jun 25;4:788. doi: 10.1038/s42003-021-02290-z (PMC8233355; doi:10.1038/s42003-021-02290-z)
Supplement: Supplementary file 11 — Supplementary Data 2 [file 42003_2021_2290_MOESM11_ESM.xlsx]

## Sheet: p38-MAPK consensus motifs
Putative p38-MAPK conensus motifs and/or reported p38-MAPK interaction for phosphopeptides identified.
Uniprot_ID	gene_symbol	log_FC_Phos	FC	p-value	prot_FC	log2_FC_prot	Sequence_Modifications	phosphosite.org
A0A2I3BRL8	Gm7324	-4.1179	0.0575956	9.05245e-05	0.96093	-0.0574968	RSTPSGPVR_Phospho (STY)
Q3U9G9	Lbr	-4.05347	0.0602258	0.00251977	0.5361	-0.899426	SVSASHEGDVK_Phospho (STY)
Q6NXL1	Sec24d	-3.36617	0.0969796	0.00441172	NaN	NaN	KHCASPSAASQLILPDSMKVLPVYMNSLLK_2 Oxidation (M),Phospho (STY),Deamidation (NQ)
P13864	Dnmt1	-3.24706	0.105327	0.00030529	1.06232	0.0872186	LEEVTAGTQLGPEEPCEQEDDNRSLRR_Phospho (STY)
Q9R1M5	Nlrp5	-2.66934	0.157199	0.0087621	1.03251	0.0461506	DQGPEQEQTSETLQSKEEDEVTEADK_Phospho (STY),Deamidation (NQ)
P26231	Ctnna1	-2.18701	0.219606	0.00307698	0.974541	-0.0372058	SRTSVQTEDDQLIAGQSAR_2 Phospho (STY)	SB202190
P07901	Hsp90aa1	-1.9882	0.252054	0.0194296	0.940131	-0.0890659	ESDDKPEIEDVGSDEEEEEK_Phospho (STY)	SB202190 and p38-gamma (Mapk12)
P13864	Dnmt1	-1.95134	0.258576	0.00116995	1.06232	0.0872186	LEEVTAGTQLGPEEPCEQEDDNRSLR_Phospho (STY)
Q9WTQ5	Akap12	-1.82481	0.282278	0.0325533	0.830289	-0.268314	EGITPWASFKK_Phospho (STY)
Q8BL97	Srsf7	-1.80503	0.286174	0.0270994	1.01858	0.0265535	SASPERMD_Phospho (STY)
Q8VDF2	Uhrf1	-1.75141	0.297012	0.0487457	0.991694	-0.0120331	DSELSDSDSGYGVGHSESDKSSTHGEGAAEADDK_Phospho (STY)
Q6B966	Nlrp14	-1.66771	0.314753	0.0332627	1.01089	0.0156249	TEDDEMEYEASKEETVSEDKDFDDGIDYR_Phospho (STY)
Q6P1G2	Kdm2b	-1.5867	0.332933	0.00197351	1.1929	0.254472	TPKPPTDDPTSPTSTPPEDQDSTGK_Phospho (STY)
P97310	Mcm2	-1.41287	0.375563	0.0125273	0.903241	-0.146817	GLLYDSSEEDEERPAR_2 Phospho (STY)
Q64012	Raly	-1.38168	0.383772	0.00979472	0.95778	-0.0622341	LPAPQEDTASEAGTPQGEVQTR_Phospho (STY)
Q80U70	Suz12	-1.32766	0.398413	0.00355883	0.925563	-0.111598	ASMSEFLESEDGEVEQQR_Phospho (STY)
P62960	Ybx1	-1.32667	0.398688	0.00145143	0.929008	-0.106237	NYQQNYQNSESGEKNEGSESAPEGQAQQR_Phospho (STY)	SB202190
Q80W85	Npm2	-1.2739	0.413541	0.0179247	1.02893	0.0411427	SRHSTSSVTETTAK_Acetyl (Protein N-term),3 Phospho (STY)
Q6NS46	Pdcd11	-1.22985	0.426362	0.0315763	1.61757	0.693831	ERQESESEQELVNK_Phospho (STY)
Q8BGD9	Eif4b	-1.22917	0.426563	0.0375903	0.885522	-0.175399	EEDCHSPTSKPPKPDQPLK_Phospho (STY)	SB202190 and SB203580
P24788	Cdk11b	-1.20262	0.434486	0.0289469	NaN	NaN	GTSPRPPEGGLGYSQLGDDDLK_Phospho (STY)
Q8BK35	Nop53	-1.17423	0.443121	0.0141639	NaN	NaN	EMCEGLLEESDGEDEHEAGR_Phospho (STY)
P43276	Hist1h1b	-1.14878	0.451007	0.00275572	1.17412	0.23158	SETAPAETAAPAPVEK_Acetyl (Protein N-term),Phospho (STY)
Q6B966	Nlrp14	-1.09119	0.469374	0.0131117	1.01089	0.0156249	EETVSEDKDFDDGIDYR_Phospho (STY)
Q99MD9	Nasp	-1.05866	0.480078	0.0197389	1.05762	0.0808202	GGREDMDISEPEEK_Phospho (STY)
Q80XU3	Nucks1	-1.05486	0.481345	0.00932549	1.01809	0.0258619	EMLLEDVGSEEEPEEDDEAPFQEK_Phospho (STY)	SB202190
O88738	Birc6	-1.02874	0.49014	0.0452261	NaN	NaN	LEGDSDDLLEDSDSEEHSR_Phospho (STY)
Q9D7S7	Rpl22l1	-0.970039	0.510492	0.00194363	0.794534	-0.331819	YFQISQDEDGSESED_Phospho (STY)
Q8K1J5	Sde2	-0.933423	0.523615	0.00277805	NaN	NaN	EDGIDAVEVAADRPGSPR_Phospho (STY)
Q6NZJ6	Eif4g1	-0.929876	0.524904	0.00121614	0.983553	-0.023925	KAASLTEDR_Phospho (STY)	SB202190
Q99L45	Eif2s2	-0.904563	0.534194	0.0346419	1.00893	0.0128255	SGDEMIFDPTMSK_Acetyl (Protein N-term),Phospho (STY)
Q6NZE7	Fam122b	-0.899388	0.536114	0.0261529	NaN	NaN	RIDFTPVSPAPSPTR_2 Phospho (STY)
Q6NZJ6	Eif4g1	-0.892168	0.538804	0.018739	0.983553	-0.023925	AASLTEDR_Phospho (STY)	SB202190
Q61188	Ezh2	-0.885685	0.54123	0.00503181	NaN	NaN	ESSIIAPVPTEDVDTPPR_Phospho (STY)	p38-alpha (Mapk14) and SB203580
P11157	Rrm2	-0.859816	0.551023	0.0246019	0.82587	-0.276014	TPLATIADQQQLQLSPLKR_Phospho (STY)	SB203580
Q569Z6	Thrap3	-0.81599	0.568019	0.0259267	0.861227	-0.215534	ERSPALK_Phospho (STY)
Q9D6Z1	Nop56	-0.798205	0.575064	0.0098389	0.923447	-0.114899	EELASDLEEMATSSAK_Phospho (STY)
Q3TKT4	Smarca4	-0.766072	0.588016	0.0362295	0.674161	-0.568834	DSEAGSSTPTTSTR_Phospho (STY)
Q61687	Atrx	-0.761796	0.589762	0.0341411	NaN	NaN	EEISDHENNVTILLEDSDLR_Phospho (STY)
Q9CWE0	Mtfr1l	-0.760217	0.590407	0.0272342	NaN	NaN	NASVPNLR_Phospho (STY)
Q3UJU9	Rmdn3	-0.750075	0.594573	0.0298324	0.975331	-0.0360359	KDSLDLDVEAASSPAAAALEEDDSSGR_Phospho (STY)
Q61687	Atrx	-0.745819	0.596329	0.0476398	NaN	NaN	YVESDDEKPTDENVNEK_Phospho (STY)
Q61033	Tmpo	-0.714691	0.609336	0.0162653	1.17575	0.233585	SSTPLPTVSSSAENTR_Phospho (STY)
Q9WTQ5	Akap12	-0.70925	0.611638	0.0333095	0.830289	-0.268314	RPSESDKEEELDK_Phospho (STY)
O88874	Ccnk	-0.707621	0.612329	0.0129827	NaN	NaN	AVVVSPKEENK_Phospho (STY)
Q8BTI8	Srrm2	-0.70515	0.613379	0.0473492	1.13628	0.184317	TSPLMLDR_Oxidation (M),Phospho (STY)	SB202190
Q6ZQ58	Larp1	-0.691205	0.619336	0.0290793	NaN	NaN	AVTPVPTK_Phospho (STY)
Q64337	Sqstm1	-0.689794	0.619942	0.0242933	1.59388	0.672547	SRLTPTTPESSSTGTEDK_Phospho (STY)	p38-delta (Mapk13) and SB202190
Q7TPV4	Mybbp1a	-0.661105	0.632394	0.0414625	0.974868	-0.0367215	LSQVNGATPVSPIEPESK_Phospho (STY)
Q5F2E7	Nufip2	-0.638898	0.642203	0.0241948	0.977403	-0.0329748	NDSWGSFDLR_Phospho (STY)
Q6NXI6	Rprd2	-0.616917	0.652063	0.033825	NaN	NaN	DVEDMELSDVEDDGSK_Phospho (STY)	SB202190
Q52KI8	Srrm1	-0.608685	0.655794	0.0402163	1.00438	0.00631027	KETESEAEDDNLDDLER_Phospho (STY)	SB202190
Q6DID3	Scaf8	-0.586393	0.666006	0.0413625	NaN	NaN	ASEPVKEPVQTAQSPAPVEK_Phospho (STY)	SB202190
Q9WU40	Lemd3	-0.555295	0.680518	0.0436255	NaN	NaN	VLLGFSSDESDVEASPR_Phospho (STY)
P26369	U2af2	-0.544383	0.685685	0.0445109	0.998967	-0.00149145	SDFDEFER_Acetyl (Protein N-term),Phospho (STY)
Q80WJ7	Mtdh	-0.481396	0.716284	0.0383293	1.14858	0.19985	SQEPISNDQKVSDDDKEK_Phospho (STY)	SB202190
Q52KI8	Srrm1	-0.466312	0.723813	0.048193	1.00438	0.00631027	AASPSPQSVR_Phospho (STY)	SB202190

## Sheet: Additional candidate KDs
	Additional phospho candidate knockdowns
	siRNA against Rpl22l1 (10uM)
	#	TOTAL NUMBER OF CELLS																								RATIOS
		Embryo Total	Embryo Total Non-Injected	Embryo Total Injected	OUTER									ICM																			ICM
					Outer Nanog +ve	Outer Nanog +ve Injected	Outer Gata4 +ve	Outer Gata4 +ve Injected	Outer Double Negative	Outer Double Negative Injected	Total Outer	Total Outer Non-Injected	Total Outer Injected	Nanog +ve	Nanog +ve Non-Injected	Nanog +ve Injected	Gata4 +ve	Gata4 +ve Non-Injected	Gata4 +ve Injected	Nanog/ Gata4 double +ve	Nanog/ Gata4 double +ve Non-Injected	Nanog/ Gata4 double +ve Injected	Total ICM	Total ICM Non-Injected	Total ICM Injected	Overall ratio of PrE to ICM	Ratio of PrE to ICM among non-injected cells	Ratio of PrE to ICM among injected cells
	1	60	33	27	0	0	0	0	44	19	44	25	19	9	4	5	4	3	1	3	1	2	16	8	8	0.25	0.375	0.125
	2	73	38	35	6	4	0	0	52	26	58	28	30	7	4	3	8	6	2	0	0	0	15	10	5	0.533333	0.6	0.4
	3	65	34	31	0	0	0	0	48	21	48	27	21	9	0	9	7	7	0	1	0	1	17	7	10	0.411765	1	0
	4	65	23	42	4	1	2	0	48	34	54	19	35	9	4	5	2	0	2	0	0	0	11	4	7	0.181818	0	0.285714
	5	78	44	34	0	0	0	0	63	32	63	31	32	7	6	1	8	7	1	0	0	0	15	13	2	0.533333	0.538462	0.5
	6	70	33	37	3	3	0	0	52	22	55	30	25	7	2	5	5	1	4	3	0	3	15	3	12	0.333333	0.333333	0.333333
	7	72	36	36	0	0	0	0	63	31	63	32	31	3	1	2	5	3	2	1	0	1	9	4	5	0.555556	0.75	0.4
	8	64	26	38	2	1	0	0	40	26	42	15	27	10	5	5	8	4	4	4	2	2	22	11	11	0.363636	0.363636	0.363636
	9	71	38	33	0	0	0	0	57	26	57	31	26	5	0	5	9	7	2	0	0	0	14	7	7	0.642857	1	0.285714
	10	66	33	33	3	0	0	0	45	21	48	27	21	12	5	7	5	1	4	1	0	1	18	6	12	0.277778	0.166667	0.333333
	11	80	42	38	0	0	0	0	57	29	57	28	29	9	5	4	11	7	4	3	2	1	23	14	9	0.478261	0.5	0.444444
	12	80	36	44	2	0	0	0	62	36	64	28	36	8	7	1	8	1	7	0	0	0	16	8	8	0.5	0.125	0.875
	13	75	47	28	2	1	0	0	52	21	54	32	22	9	7	2	12	8	4	0	0	0	21	15	6	0.571429	0.533333	0.666667
	14	71	44	27	2	0	0	0	61	24	63	39	24	5	2	3	3	3	0	0	0	0	8	5	3	0.375	0.6	0
	15	65	35	30	0	0	0	0	49	24	49	25	24	16	10	6	0	0	0	0	0	0	16	10	6	0	0	0
	16	74	39	35	7	4	0	0	59	28	66	34	32	7	5	2	1	0	1	0	0	0	8	5	3	0.125	0	0.333333
	17	76	42	34	6	5	0	0	59	24	65	36	29	7	2	5	2	2	0	2	2	0	11	6	5	0.181818	0.333333	0
	18	90	45	45	2	2	0	0	76	34	78	42	36	5	2	3	7	1	6	0	0	0	12	3	9	0.583333	0.333333	0.666667
	19	75	50	25	0	0	0	0	65	23	65	42	23	2	0	2	5	5	0	3	3	0	10	8	2	0.5	0.625	0
	20	78	40	38	0	0	0	0	67	36	67	31	36	6	5	1	5	4	1	0	0	0	11	9	2	0.454545	0.444444	0.5
	21	66	26	40	1	1	0	0	48	26	49	22	27	16	4	12	1	0	1	0	0	0	17	4	13	0.0588235	0	0.0769231
	22	64	25	39	5	2	0	0	45	30	50	18	32	8	3	5	5	4	1	1	0	1	14	7	7	0.357143	0.571429	0.142857
	23	100	44	56	7	7	0	0	78	37	85	41	44	7	1	6	8	2	6	0	0	0	15	3	12	0.533333	0.666667	0.5
	24	104	58	46	3	1	0	0	87	41	90	48	42	6	4	2	8	6	2	0	0	0	14	10	4	0.571429	0.6	0.5
	Average	74.25	37.9583	36.2917	2.29167	1.33333	0.0833333	0	57.375	27.9583	59.75	30.4583	29.2917	7.875	3.66667	4.20833	5.70833	3.41667	2.29167	0.916667	0.416667	0.5	14.5	7.5	7	0.390564	0.435818	0.322193
	siRNA against Kdm2b (10uM)
	#	TOTAL NUMBER OF CELLS																								RATIOS
		Embryo Total	Embryo Total Non-Injected	Embryo Total Injected	OUTER									ICM
					Outer Nanog +ve	Outer Nanog +ve Injected	Outer Gata4 +ve	Outer Gata4 +ve Injected	Outer Double Negative	Outer Double Negative Injected	Total Outer	Total Outer Non-Injected	Total Outer Injected	Nanog +ve	Nanog +ve Non-Injected	Nanog +ve Injected	Gata4 +ve	Gata4 +ve Non-Injected	Gata4 +ve Injected	Nanog/ Gata4 double +ve	Nanog/ Gata4 double +ve Non-Injected	Nanog/ Gata4 double +ve Injected	Total ICM	Total ICM Non-Injected	Total ICM Injected	Overall ratio of PrE to ICM	Ratio of PrE to ICM among non-injected cells	Ratio of PrE to ICM among injected cells
	1	97	64	33	8	7	0	0	66	23	74	44	30	6	6	0	17	14	3	0	0	0	23	20	3	0.73913	0.7	1
	2	95	48	47	2	2	0	0	75	39	77	36	41	10	7	3	8	5	3	0	0	0	18	12	6	0.444444	0.416667	0.5
	3	96	52	44	10	6	0	0	69	29	79	44	35	15	0	9	2	2	0	0	0	0	17	8	9	0.117647	0.25	0
	4	57	39	18	0	0	0	0	45	17	45	28	17	3	2	1	8	8	0	1	1	0	12	11	1	0.666667	0.727273	0
	5	122	69	53	1	1	0	0	93	49	94	44	50	9	6	3	19	19	0	0	0	0	28	25	3	0.678571	0.76	0
	6	110	45	65	0	0	0	0	90	50	90	40	50	3	1	2	17	4	13	0	0	0	20	5	15	0.85	0.8	0.866667
	7	42	26	16	14	10	0	0	18	2	32	20	12	10	6	4	0	0	0	0	0	0	10	6	4	0	0	0
	8	113	51	62	0	0	0	0	86	57	86	29	57	6	3	3	21	19	2	0	0	0	27	22	5	0.777778	0.863636	0.4
	9	65	25	40	28	19	0	0	36	21	64	24	40	0	0	0	1	1	0	0	0	0	1	1	0	1	1	0
	10	102	52	50	0	0	0	0	77	43	77	34	43	10	8	2	14	9	5	1	1	0	25	18	7	0.56	0.5	0.714286
	11	90	38	52	6	5	0	0	50	31	56	20	36	21	13	8	9	4	5	4	1	3	34	18	16	0.264706	0.222222	0.3125
	12	66	42	24	2	1	0	0	49	21	51	29	22	9	9	0	2	2	0	4	2	2	15	13	2	0.133333	0.153846	0
	13	74	46	28	0	0	0	0	42	23	42	19	23	21	16	5	11	11	0	0	0	0	32	27	5	0.34375	0.407407	0
	14	94	53	41	0	0	0	0	74	40	74	34	40	10	9	1	10	10	0	0	0	0	20	19	1	0.5	0.526316	0
	Average	87.3571	46.4286	40.9286	5.07143	3.64286	0	0	62.1429	31.7857	67.2143	31.7857	35.4286	9.5	6.14286	2.92857	9.92857	7.71429	2.21429	0.714286	0.357143	0.357143	20.1429	14.6429	5.5	0.505431	0.523383	0.270961
	siRNA against Nolc1 (10uM)
	#	TOTAL NUMBER OF CELLS																								RATIOS
		Embryo Total	Embryo Total Non-Injected	Embryo Total Injected	OUTER									ICM
					Outer Nanog +ve	Outer Nanog +ve Injected	Outer Gata4 +ve	Outer Gata4 +ve Injected	Outer Double Negative	Outer Double Negative Injected	Total Outer	Total Outer Non-Injected	Total Outer Injected	Nanog +ve	Nanog +ve Non-Injected	Nanog +ve Injected	Gata4 +ve	Gata4 +ve Non-Injected	Gata4 +ve Injected	Nanog/ Gata4 double +ve	Nanog/ Gata4 double +ve Non-Injected	Nanog/ Gata4 double +ve Injected	Total ICM	Total ICM Non-Injected	Total ICM Injected	Overall ratio of PrE to ICM	Ratio of PrE to ICM among non-injected cells	Ratio of PrE to ICM among injected cells
	1	117	79	38	0	0	0	0	91	30	91	61	30	9	9	0	17	9	8	0	0	0	26	18	8	0.653846	0.5	1
	2	96	47	49	1	0	0	0	81	43	82	39	43	7	7	0	7	1	6	0	0	0	14	8	6	0.5	0.125	1
	3	98	66	32	0	0	0	0	76	27	76	49	27	9	0	0	12	7	5	1	1	0	22	17	5	0.545455	0.411765	1
	4	87	53	34	5	0	0	0	66	32	71	39	32	6	5	1	10	9	1	0	0	0	16	14	2	0.625	0.642857	0.5
	5	95	54	41	2	0	0	0	73	34	75	41	34	7	7	0	13	6	7	0	0	0	20	13	7	0.65	0.461538	1
	6	67	30	37	1	0	0	0	49	28	50	22	28	13	4	9	4	4	0	0	0	0	17	8	9	0.235294	0.5	0
	7	56	18	38	2	1	0	0	33	22	35	12	23	20	6	14	1	0	1	0	0	0	21	6	15	0.047619	0	0.0666667
	8	77	36	41	0	0	0	0	68	36	68	32	36	9	4	5	0	0	0	0	0	0	9	4	5	0	0	0
	9	55	35	20	9	3	0	0	39	11	48	34	14	6	1	5	1	0	1	0	0	0	7	1	6	0.142857	0	0.166667
	Average	83.1111	46.4444	36.6667	2.22222	0.444444	0	0	64	29.2222	66.2222	36.5556	29.6667	9.55556	4.77778	3.77778	7.22222	4	3.22222	0.111111	0.111111	0	16.8889	9.88889	7	0.377786	0.293462	0.525926
	siRNA against Ybx1 (10uM)
	#	TOTAL NUMBER OF CELLS																								RATIOS
		Embryo Total	Embryo Total Non-Injected	Embryo Total Injected	OUTER									ICM
					Outer Nanog +ve	Outer Nanog +ve Injected	Outer Gata4 +ve	Outer Gata4 +ve Injected	Outer Double Negative	Outer Double Negative Injected	Total Outer	Total Outer Non-Injected	Total Outer Injected	Nanog +ve	Nanog +ve Non-Injected	Nanog +ve Injected	Gata4 +ve	Gata4 +ve Non-Injected	Gata4 +ve Injected	Nanog/ Gata4 double +ve	Nanog/ Gata4 double +ve Non-Injected	Nanog/ Gata4 double +ve Injected	Total ICM	Total ICM Non-Injected	Total ICM Injected	Overall ratio of PrE to ICM	Ratio of PrE to ICM among non-injected cells	Ratio of PrE to ICM among injected cells
	1	83	49	34	0	0	0	0	65	26	65	39	26	12	4	8	5	5	0	1	1	0	18	10	8	0.277778	0.5	0
	2	56	28	28	17	9	0	0	31	17	48	22	26	8	6	2	0	0	0	0	0	0	8	6	2	0	0	0
	3	90	44	46	8	7	0	0	60	24	68	37	31	11	0	6	9	2	7	2	0	2	22	7	15	0.409091	0.285714	0.466667
	4	90	48	42	1	1	0	0	66	36	67	30	37	10	9	1	10	8	2	3	1	2	23	18	5	0.434783	0.444444	0.4
	5	63	31	32	3	1	0	0	38	23	41	17	24	17	10	7	4	3	1	1	1	0	22	14	8	0.181818	0.214286	0.125
	6	68	30	38	8	7	0	0	41	16	49	26	23	16	4	12	3	0	3	0	0	0	19	4	15	0.157895	0	0.2
	7	77	35	42	30	21	0	0	27	11	57	25	32	13	9	4	6	0	6	1	1	0	20	10	10	0.3	0	0.6
	8	72	32	40	4	4	0	0	50	28	54	22	32	6	2	4	11	7	4	1	1	0	18	10	8	0.611111	0.7	0.5
	Average	74.875	37.125	37.75	8.875	6.25	0	0	47.25	22.625	56.125	27.25	28.875	11.625	5.5	5.5	6	3.125	2.875	1.125	0.625	0.5	18.75	9.875	8.875	0.296559	0.268056	0.286458
	siRNA against Dnmt1 (10uM)
	#	TOTAL NUMBER OF CELLS																								RATIOS
		Embryo Total	Embryo Total Non-Injected	Embryo Total Injected	OUTER									ICM
					Outer Nanog +ve	Outer Nanog +ve Injected	Outer Gata4 +ve	Outer Gata4 +ve Injected	Outer Double Negative	Outer Double Negative Injected	Total Outer	Total Outer Non-Injected	Total Outer Injected	Nanog +ve	Nanog +ve Non-Injected	Nanog +ve Injected	Gata4 +ve	Gata4 +ve Non-Injected	Gata4 +ve Injected	Nanog/ Gata4 double +ve	Nanog/ Gata4 double +ve Non-Injected	Nanog/ Gata4 double +ve Injected	Total ICM	Total ICM Non-Injected	Total ICM Injected	Overall ratio of PrE to ICM	Ratio of PrE to ICM among non-injected cells	Ratio of PrE to ICM among injected cells
	1	61									38			11			9			3			23			0.391304
	2	61									48			12			0			1			13			0
	3	85									62			11			7			5			23			0.304348
	4	78									57			11			8			2			21			0.380952
	5	70									54			6			7			3			16			0.4375
	6	86									64			9			13			0			22			0.590909
	Average	73.5									53.8333			10			7.33333			2.33333			19.6667			0.350836

## Sheet: Statistical tests
	Statistical tests				Unless otherwise stated within individual graphs as a specific P value (if statistically insignificant), the stated significance intervals were depicted as: P value < 0.0001 (****), 0.0001 to 0.001 (***), 0.001 to 0.01 (**) and 0.01 to 0.05 (*); error bars denote calculated standard deviations. Further details are provided within respective methods sections.
	Figure				Test used
	1	b			Unpaired t-test
		c			Unpaired t-test
		d			Mann-Whitney
		e		Time-lapse	One-way ANOVA with post-hoc Tukey HSD test
				Hatched vs. Unhatched	Chi-square test
				DMSO	Mann-Whitney
				SB220025	Mann-Whitney
				DMSO	Mann-Whitney
				SB220025	Mann-Whitney
				DMSO	Unpaired t-test
				SB220025	Mann-Whitney
	4	b			Mann-Whitney
		d		Combined	Mann-Whitney
				18 and 28S	Mann-Whitney
		f			Unpaired t-test
		g			Mann-Whitney
		h			Mann-Whitney
	5	j			One-way ANOVA (Kruskal-Wallis) and Dunn's test
		k			One-way ANOVA (Kruskal-Wallis) and Dunn's test
		l			One-way ANOVA (Kruskal-Wallis) and Dunn's test
		m			One-way ANOVA (Kruskal-Wallis) and Dunn's test
		n			One-way ANOVA (Kruskal-Wallis) and Dunn's test
		o			One-way ANOVA (Kruskal-Wallis) and Dunn's test
		p			One-way ANOVA (Brown-Forsythe and Welch's) and Dunnett's test
		q			One-way ANOVA (Kruskal-Wallis) and Dunn's test
	6	f	Total	Combined	Welch's t-test
				Non-injected	Mann-Whitney
				Injected	Mann-Whitney
			NANOG	Combined	Mann-Whitney
				Non-injected	Mann-Whitney
				Injected	Unpaired t-test
			GATA4	Combined	Mann-Whitney
				Non-injected	Mann-Whitney
				Injected	Unpaired t-test
	Supp. 4		i	Combined	Unpaired t-test
				Non-injected	Unpaired t-test
				Injected	Unpaired t-test
			ii	Combined	Unpaired t-test
				Non-injected	Unpaired t-test
				Injected	Unpaired t-test
			iii	Combined	Mann-Whitney
				Non-injected	Welch's t-test
				Injected	Welch's t-test
	Supp. 5	a			Ordinary one-way ANOVA and Tukey's multiple comparisons test
		b			One-way ANOVA (Kruskal-Wallis) and Dunn's test
		c			One-way ANOVA (Kruskal-Wallis) and Dunn's test
		d			One-way ANOVA (Kruskal-Wallis) and Dunn's test
		e			One-way ANOVA (Kruskal-Wallis) and Dunn's test
				DMSO vs. SB220025 only (for GATA4 expressing inner cell number)	Mann-Whitney
		f			Ordinary one-way ANOVA and Tukey's multiple comparisons test
				DMSO vs. SB220025 only (for Ratio of PrE to ICM)	Unpaired t-test
		g			One-way ANOVA (Kruskal-Wallis) and Dunn's test
	Supp. 6	a			One-way ANOVA (Kruskal-Wallis) and Dunn's test
		b			One-way ANOVA (Kruskal-Wallis) and Dunn's test
		c			One-way ANOVA (Kruskal-Wallis) and Dunn's test
		d			One-way ANOVA (Kruskal-Wallis) and Dunn's test
		e			One-way ANOVA (Kruskal-Wallis) and Dunn's test
		f			One-way ANOVA (Kruskal-Wallis) and Dunn's test
		g			One-way ANOVA (Kruskal-Wallis) and Dunn's test
	Supp. 7				One-way ANOVA (Kruskal-Wallis) and Dunn's test
